# Supplementary material for: Estimating the spatial position of marine mammals based on digital camera recordings
Source: Ecol Evol. 2015 Jan 8;5(3):578–89. doi: 10.1002/ece3.1353 (PMC4328763; doi:10.1002/ece3.1353)
Supplement: Supplementary file 3 [file ece30005-0578-sd3.r]

#                            PORPOISE POSITIONING SYSTEM
#                            By G. Aarts and J. Hoekendijk


# This program determines the exact position of harbour porpoises, using
# images in which both the porpoise and two reference points are visible.
# The coordinates of the camera and both reference points, as well as camera
# height, need to be known.

# First time:
# Install R (http://cran-mirror.cs.uu.nl/) for windows
# We have not properly tested it for Linux systems.
# Note this the package ReadImages doesn't appear to be working for R3.0 and
# recent versions. Therefore use versions 2.15
# In R copy following text:
# install.packages("ReadImages")# Select a miror (e.g. Utrecht) or use the zip file 
# included in the supplement

# Next you need to change the working directory to the place where the images are
# stored. Note the forward slash.

# Now what you have to do is copy all the code below into R.
# In the folder where the images are stored two text files are created and will
# be updated everytime you have selected a new porpoise.

# (((((((((((((the column names dimx and dimy are the dimensions of the picture
# hx1,hy1, hx2, hy2 are the coordinates of the horizon
# ax and ay are the coordinates of the reference angel
# pphox and pphoy are the coordinates of the porpoise)))))))))

# One will eventuely contain all porpoise positions of the jpg's stored in
# the folder and the other file will contain all the figures you do in one
# session. A session starts when you run the code and stops when you close R
# You can always close R at any time and start again. The code is programmed in
# such a way that it knows where to start. However one thing you should not do
# is copy new .jpg files into the folder.

# When you run the code, an image is loaded and plotted. Make the plotting frame
# as large as possible. The following steps have to be carried out:

#   1) Select the first (left) reference point and click on the corresponding number.
#   2) Right click and select stop
#   3) Select zoom area, by first clicking the bottom left and then the top right corner
#   4) Click two times on the reference point. Each ref point has its own characteristics
#      which can be found in the corresponding "ref table"
#   5) Select zoom area of waterline and click on intercept
#   6) Select the second reference point and repeat step 2-5.
#   7) Select zoom area of porpoise
#   8) Click on waterline porpoise

# When you make a mistake, just close R and start up again.
# The program will continue where you left .


#! ########################################################################## LIBRARIES, DATA, TABLES, PARAMETERS #################################################
 

#!  LOAD LIBRARIES, DATA, ETC

  # Set working directory
    setwd("M:/projects/HP_Camera/Rcode_Manuscript/")

  # Load functions
    source("functions.r")
    
  # Load library
    library(ReadImages)

  # Read in reference table
    ref<-read.csv("coordinates_refs.csv")

  # Read tidal table
    tide<-read.csv("DenHelder_tide.csv",header=T)

  # Read frame table
    frames<-read.csv("frames_tot.csv")


#!  GET TIDE DATA FOR EACH FRAME

  # Get datetime object for tide
    tide$ddate<-as.POSIXct(strptime(paste(tide$date,tide$time),format="%m/%d/%Y %H:%M"),tz="GMT")-60*60

  # Get datetime object for frames
    frames$date<-paste(frames$year,frames$month,frames$day,sep="-")
    frames$time<-paste(frames$start_h,frames$start_m,frames$start_s,sep=":")
    frames$startdatetime<-as.POSIXct(strptime(paste(frames$date,frames$time),format=c("%Y-%m-%d %H:%M:%S")))
    frames$framedatetime<-frames$startdatetime+frames$frame_m*60+frames$frame_s

  # Get tide value for each frame
    for (i in 1:nrow(frames))
    {
    tdif<-abs(difftime(frames$framedatetime[i],tide$ddate,units="mins"))
    frames$tide[i]<-tide$value[tdif==min(tdif)][1]
    }

  # Define file name
    frames$file.name<-paste("MVI_",
                         formatC(frames$movie, width = 4,flag = "0"),"_0.",
                         formatC(frames$frame_m, width = 2,flag = "0"),".",
                         formatC(frames$frame_s, width = 2,flag = "0"),".",
                         formatC(frames$pic.frame, width = 2,flag = "0"),".jpg",sep="")


#!  DEFINE PARAMETERS

  # Define definition of observation post
    lat_post<-52.99639
    lon_post<-4.77222

  # Define radius earth
    Re.raw=6371.008*1000

  # Define height observation post
    h.raw=9.5885


#!  DEFINE FILES TO READ AND WRITE FIRST TABLE TO STORE RESULTS

  # Define files to read
    dirs<-dir(".",".jpg")
    dirs<-sort(dirs)

  # If csv file exist, read table
    csv<-dir(".","all.csv")
    if (length(csv)==1) all.dat<-read.csv(csv)
    if (length(csv)==0) all.dat<-data.frame(id=NA,file.name=NA,movie=NA,date=NA,frames=NA,dimx=NA,dimy=NA,
                                            refcode_A=NA,Ax=NA,Ay=NA,refcode_B=NA,Bx=NA,By=NA,slope.B=NA,
                                            pphox=NA,pphoy=NA,thetide=NA, D.PostA=NA, D.PostB=NA, Dpix.AB=NA,
                                            PixSize=NA,h=NA, Re=NA, GCD=NA,pphoLon=NA,pphoLat=NA,bearing=NA,
                                            BotL_Lon=NA,BotL_Lat=NA,BotR_Lon=NA,BotR_Lat=NA,TopL_Lon=NA,TopL_Lat=NA,
                                            TopR_Lon=NA,TopR_Lat=NA)[0,]

  # Write first empty file
    thedatetime<-Sys.time()
    thedatetime<-gsub(":",".",thedatetime)
    newfile<-paste(as.character(thedatetime),".csv",sep="")
    write.csv(all.dat[0,],newfile,row.names=FALSE)

  # If csv is not existing write all table
    if (length(csv)==0) write.csv(all.dat[0,],"ppho_pos_all.csv",row.names=FALSE)

  # Create final file
    write.csv(all.dat[0,],"FINAL.csv",row.names=FALSE)

  # Specify the one to start with
    first=length(unique(all.dat$file.name))+1

  # Specify intial counter
    count=0


#!  START REFERENCE POINTS AND PORPOISE SELECTION

  for (i in 1:1000)
  {

  # Read file
    thefile<-dirs[first+count]
    img <- read.jpeg(thefile)

  # Get row in frames table
    rownr<-which(frames$file.name==thefile)

  # Get tide
    thetide<-frames$tide[rownr]

  # Recalculate Re and h
    Re=Re.raw+thetide/100
    h=h.raw-thetide/100


  # Select points and porpoise in frames
    # Select reference point 1
      first_plot()
      text(690,60,"1st ref: Remember, press stop",cex=3,col="red",font=1)
      nr1<-ref_function()


    # For two ref's
      if (nr1!=99){
          zoom_plot()
          ref1<-locator(n = 2,type = "l", col="red",lwd=2)
          if (length(ref1$x)==2)
          {
          slope=diff(ref1$y)/diff(ref1$x)
          intercept=ref1$y[1]-slope*ref1$x[1]
          normal_plot()
          text(360,60,"Select waterline",cex=3,col="red",font=1)
          if (is.infinite(slope)) abline(v=ref1$x[1],col="white")
          if (is.finite(slope)) abline(intercept,slope,col="white")
          zoom_plot()
          if (is.infinite(slope)) abline(v=ref1$x[1],col="white")
          if (is.finite(slope)) abline(intercept,slope,col="white")
          refA<-locator(n = 1)
          }
          if (length(ref1$x)==1){
          refA<-ref1}}

    # For one ref
      if (nr1==99){
          refA<-list(x=NA,y=NA)}

    # Select reference point 2
      normal_plot()
      points(refA,col="white",pch=4,lwd=2,cex=1.5)
      text(710,60,"2nd ref: Remember, press stop",cex=3,col="red",font=1)
      nr2<-ref_function()
      zoom_plot()
      ref2<-locator(n = 2,type = "l", col="red",lwd=2)
      if (length(ref2$x)==2)
      {
      slope.B=diff(ref2$y)/diff(ref2$x)
      intercept=ref2$y[1]-slope.B*ref2$x[1]
      normal_plot()
      text(360,60,"Select waterline",cex=3,col="red",font=1)
      if (is.infinite(slope.B)) abline(v=ref2$x[1],col="white")
      if (is.finite(slope.B)) abline(intercept,slope.B,col="white")
      zoom_plot()
      if (is.infinite(slope.B)) abline(v=ref2$x[1],col="white")
      if (is.finite(slope.B)) abline(intercept,slope.B,col="white")
      refB<-locator(n = 1)
      }
      if (length(ref2$x)==1)
      refB<-ref2
      dev.off()
      windows(width=18,height=8.5)
      par(mai=c(0,0,0,0))
      plot(img)
      points(refA,col="white",pch=4,lwd=2,cex=1.5)
      points(refB,col="white",pch=4,lwd=2,cex=1.5)

    # Select Porpoise
      text(350,1000,"Select porpoise",cex=3,col="red",font=1)
      zoom_plot()
      porpoise<-locator(1)
      dev.off()

    # Extract coordinates of reference points based on ref table
      lat_A=ref$lat_dec[ref$id==nr1]
      lon_A=ref$lon_dec[ref$id==nr1]
      lat_B=ref$lat_dec[ref$id==nr2]
      lon_B=ref$lon_dec[ref$id==nr2]


  # Calculate pixel size
  # For two ref's
    if (nr1!=99){

      # Extract coordinates of reference points based on ref table
        lat_A=ref$lat_dec[ref$id==nr1]
        lon_A=ref$lon_dec[ref$id==nr1]
        lat_B=ref$lat_dec[ref$id==nr2]
        lon_B=ref$lon_dec[ref$id==nr2]


      # Calculate alpha: angle between A and B from observers point of view

        # Distance between A and B (straight line)
          dsigma.AB=ISA(lat_A,lon_A,lat_B,lon_B)
          D.AB=sqrt(2*(Re^2)-2*(Re^2)*cos(dsigma.AB))

        # Distance between Post and A (straight line)
          dsigma.postA=ISA(lat_post,lon_post,lat_A,lon_A)
          D.PostA<-DobsP(dsigma.postA)

        # Distance between Post and B (straight line)
          dsigma.postB=ISA(lat_post,lon_post,lat_B,lon_B)
          D.PostB<-DobsP(dsigma.postB)

        # Calculate alpha # eq. 4
          alpha=acos((D.AB^2-D.PostA^2-D.PostB^2)/(-2*D.PostA*D.PostB))


      # Determine individual pixel size
        # Distance between A and B in pixels
          Dpix.AB=sqrt((refA$x-refB$x)^2 + (refA$y-refB$y)^2)

        # Calculate pixel size
          PixSize=alpha/Dpix.AB}

  # For one ref
    if (nr1==99){

      # Create default values
        D.PostA<-Dpix.AB<-PixSize<-NA

      # Distance between Post and B (straight line), needed later!
        dsigma.postB=ISA(lat_post,lon_post,lat_B,lon_B)
        D.PostB<-DobsP(dsigma.postB)}

  # Put everything in data.frame
    single.dat<-data.frame(id=frames$id[rownr],
                           file.name=thefile,
                           movie=frames$movie[rownr],
                           date=frames$framedatetime[rownr],
                           frames=frames$pic.frame[rownr],
                           dimx=dim(img)[2],
                           dimy=dim(img)[1],
                           refcode_A=nr1,
                           Ax=refA$x[1],
                           Ay=refA$y[1],
                           refcode_B=nr2,
                           Bx=refB$x[1],
                           By=refB$y[1],
                           slope.B=slope.B,
                           pphox=porpoise$x,
                           pphoy=porpoise$y,
                           thetide=thetide,
                           D.PostA=D.PostA,
                           D.PostB=D.PostB,
                           Dpix.AB=Dpix.AB,
                           PixSize=PixSize,
                           h=h,
                           Re=Re)

  # Write.table
    #write.table(single.dat,newfile,sep=",",append=TRUE,row.names=FALSE,col.names=FALSE)
    write.table(single.dat,"ppho_pos_all.csv",sep=",",append=TRUE,row.names=FALSE,col.names=FALSE)

  # Add value to count
    count<-count+1

  # End of PLOT LOOP
    }

  # Ignore the error message : Error in read.jpeg(thefile) : Can't open file.


#! CALCULATION OF POSITION

# Read table
  all.dat2<-read.csv("ppho_pos_all.csv")
  
# Calculate mean pixel size
  PixSize=mean(all.dat2$PixSize,na.rm=TRUE)

# Count resetten
  count<-0

# Start loop
  for (i in 1:1000)
  {

  # Select one row of table
    q<-all.dat2[i,]

  # Extract vectors from table
    id=q$id
    file.name=q$file.name
    movie=q$movie
    date=q$date
    frames=q$frames
    dimx=q$dimx
    dimy=q$dimy
    nr1=q$refcode_A
    refA<-list(x=q$Ax,y=q$Ay)
    nr2<-q$refcode_B
    refB<-list(x=q$Bx,y=q$By)
    porpoise<-list(x=q$pphox,y=q$pphoy)
    thetide<-q$thetide
    D.PostA=q$D.PostA
    D.PostB=q$D.PostB
    slope.B=q$slope.B
    Dpix.AB=q$Dpix.AB
    h=q$h
    Re=q$Re

  # Extract coordinates of reference points based on ref table
    lat_A=ref$lat_dec[ref$id==nr1]
    lon_A=ref$lon_dec[ref$id==nr1]
    lat_B=ref$lat_dec[ref$id==nr2]
    lon_B=ref$lon_dec[ref$id==nr2]

  # Make plot of picture
    thefile<-q$file.name
    img <- read.jpeg(thefile)
    normal_plot()

  # Calculation of SLOPES BC (two ref's: line BC, one ref: horizontal through B)
    # Calculate horizontal (BC) for TWO reference points
      if (nr1!=99){

      # Calculate vertical angle between two reference points (not based on picture)
        # Vertical angle epsilon between observer and A relative to looking straight down
          beta.ObsA<-acos((2*h*Re+h^2 + D.PostA^2)/(2*(Re+h)*D.PostA))

        # Vertical angle epsilon between observer and B relative to looking straight down
          beta.ObsB<-acos((2*h*Re+h^2 + D.PostB^2)/(2*(Re+h)*D.PostB))

        # Difference between above two angles
          dbeta=beta.ObsA-beta.ObsB

        # Convert dbeta to pixels
          Dpix.dbeta=dbeta/PixSize


      # Define the horizontal line (BC)
        # Calculate slope in picture between AB
          angle.AB=atan((refA$y-refB$y)/(refA$x-refB$x))

        # Calculate angle ABC (so angle in B corner)
          angle.ABC<-asin(Dpix.dbeta/Dpix.AB)

        # Slope BC
          slope.BC<-tan(angle.AB+angle.ABC)

        # Calculate intercept BC line
          I.BC=refB$y-slope.BC*refB$x

        # Make plot
          abline(I.BC,slope.BC,col="lightblue")

    # End of "if (nr1!=99)"
      }

    # Calculate horizontal through B for ONE reference point (also named slope.BC)
      if (nr1==99){

      # Define the horizontal line through B (BC)
        # Calculate slope of horizontal through B (represents BC)
          slope.BC <- tan(atan(slope.B)+pi/2)
    
        # Calculate intercept of horizontal through B (BC)
          I.BC=refB$y-slope.BC*refB$x
    
        # Make plot
          abline(I.BC,slope.BC,col="lightblue") 

    # End of "if (nr1==99)"
      }

  # Plot porpoise, refA and refB
    points(refA,col="white",pch=4,lwd=2,cex=1.5)
    points(refB,col="white",pch=4,lwd=2,cex=1.5)
    points(porpoise,col="white",pch=1,cex=2)

  # Define target points: xy coordinates in frame
    Porpoise<-c(porpoise$x,porpoise$y)
    BotL <- c(0,0)
    BotR <- c(1920,0)
    TopL <- c(0,slope.BC*0+I.BC-1)
    TopR <- c(1920,slope.BC*1920+I.BC-1)

  # Target points: results for 2 ref's
    if (nr1!=99){
    ResPorpoise <- LonLatFunc2(Porpoise)
    ResBotL <- LonLatFunc2(BotL)
    ResBotR <- LonLatFunc2(BotR)
    ResTopL <- LonLatFunc2(TopL)
    ResTopR <- LonLatFunc2(TopR)
    }

  # Target points: results for 1 ref
    if (nr1==99){
    ResPorpoise <- LonLatFunc1(Porpoise)
    ResBotL <- LonLatFunc1(BotL)
    ResBotR <- LonLatFunc1(BotR)
    ResTopL <- LonLatFunc1(TopL)
    ResTopR <- LonLatFunc1(TopR)
    }

  # Put everything in data.frame
    single.dat<-data.frame(id=id,
                           file.name=file.name,
                           movie=movie,
                           date=date,
                           frames=frames,
                           dimx=dimx,
                           dimy=dimy,
                           refcode_A=nr1,
                           Ax=refA$x[1],
                           Ay=refA$y[1],
                           refcode_B=nr2,
                           Bx=refB$x[1],
                           By=refB$y[1],
                           slope.B=slope.B,
                           pphox=porpoise$x,
                           pphoy=porpoise$y,
                           thetide=thetide,
                           D.PostA=D.PostA,
                           D.PostB=D.PostB,
                           Dpix.AB=Dpix.AB,
                           PixSize=PixSize,
                           h=h,
                           Re=Re,
                           GCD=ResPorpoise[4],
                           pphoLon=ResPorpoise[1],
                           pphoLat=ResPorpoise[2],
                           bearing=ResPorpoise[3],
                           BotL_Lon=ResBotL[1],
                           BotL_Lat=ResBotL[2],
                           BotR_Lon=ResBotR[1],
                           BotR_Lat=ResBotR[2],
                           TopL_Lon=ResTopL[1],
                           TopL_Lat=ResTopL[2],
                           TopR_Lon=ResTopR[1],
                           TopR_Lat=ResTopR[2])

  # Write.table
    write.table(single.dat,newfile,sep=",",append=TRUE,row.names=FALSE,col.names=FALSE)
    write.table(single.dat,"FINAL.csv",sep=",",append=TRUE,row.names=FALSE,col.names=FALSE)
  
  # Add value to count
    count<-count+1

  # Put in time delay, to check al pictures with points and lines plotted
    Sys.sleep(4)

  # End of CALCULUS loop
    }

  # Ignore the error message : Error in read.jpeg(thefile) : Can't open file.


#! END OF PROGRAM
