# Supplementary material for: Estimating the spatial position of marine mammals based on digital camera recordings
Source: Ecol Evol. 2015 Jan 8;5(3):578–89. doi: 10.1002/ece3.1353 (PMC4328763; doi:10.1002/ece3.1353)
Supplement: Supplementary file 4 [file ece30005-0578-sd4.r]

#                            PORPOISE POSITIONING SYSTEM
#                            By G. Aarts and J. Hoekendijk


# This program determines the exact position of harbour porpoises, using
# images in which both the porpoise and two reference points are visible.
# The coordinates of the camera and both reference points, as well as camera
# height, need to be known.

# First time:
# Install R (http://cran-mirror.cs.uu.nl/)
# In R copy following text:
# install.packages("ReadImages")# Select a miror (e.g. Utrecht)

# Next you need to change the working directory to the place where the images are
# stored. Note the forward slash.

# Now what you have to do is copy all the code below into R.
# In the folder where the images are stored two text files are created and will
# be updated everytime you have selected a new porpoise.

# (((((((((((((the column names dimx and dimy are the dimensions of the picture
# hx1,hy1, hx2, hy2 are the coordinates of the horizon
# ax and ay are the coordinates of the reference angel
# pphox and pphoy are the coordinates of the porpoise)))))))))

# One will eventuely contain all porpoise positions of the jpg's stored in
# the folder and the other file will contain all the figures you do in one
# session. A session starts when you run the code and stops when you close R
# You can always close R at any time and start again. The code is programmed in
# such a way that it knows where to start. However one thing you should not do
# is copy new .jpg files into the folder.

# When you run the code, an image is loaded and plotted. Make the plotting frame
# as large as possible. The following steps have to be carried out:

#   1) Select the first (left) reference point and click on the corresponding number.
#   2) Right click and select stop
#   3) Select zoom area, by first clicking the bottom left and then the top right corner
#   4) Click two times on the reference point. Each ref point has its own characteristics
#      which can be found in the corresponding "ref table"
#   5) Select zoom area of waterline and click on intercept
#   6) Select the second reference point and repeat step 2-5.
#   7) Select zoom area of porpoise
#   8) Click on waterline porpoise

# When you make a mistake, just close R and start up again.
# The program will continue where you left .


#! ########################################################################## LIBRARIES, DATA, TABLES, PARAMETERS #################################################
 

#!  LOAD LIBRARIES, DATA, ETC

  # Set working directory
    setwd("M:/projects/HP_Camera/Rcode_Manuscript/")

  # Load functions
    source("functions.r")
    
  # Load library
    library(ReadImages)

  # Read in reference table
    ref<-read.csv("coordinates_refs.csv")

  # Read tidal table
    tide<-read.csv("DenHelder_tide.csv",header=T)

  # Read frame table
    frames<-read.csv("frames_tot.csv")


#!  GET TIDE DATA FOR EACH FRAME

  # Get datetime object for tide
    tide$ddate<-as.POSIXct(strptime(paste(tide$date,tide$time),format="%m/%d/%Y %H:%M"),tz="GMT")-60*60

  # Get datetime object for frames
    frames$date<-paste(frames$year,frames$month,frames$day,sep="-")
    frames$time<-paste(frames$start_h,frames$start_m,frames$start_s,sep=":")
    frames$startdatetime<-as.POSIXct(strptime(paste(frames$date,frames$time),format=c("%Y-%m-%d %H:%M:%S")))
    frames$framedatetime<-frames$startdatetime+frames$frame_m*60+frames$frame_s

  # Get tide value for each frame
    for (i in 1:nrow(frames))
    {
    tdif<-abs(difftime(frames$framedatetime[i],tide$ddate,units="mins"))
    frames$tide[i]<-tide$value[tdif==min(tdif)][1]
    }

  # Define file name
    frames$file.name<-paste("MVI_",
                         formatC(frames$movie, width = 4,flag = "0"),"_0.",
                         formatC(frames$frame_m, width = 2,flag = "0"),".",
                         formatC(frames$frame_s, width = 2,flag = "0"),".",
                         formatC(frames$pic.frame, width = 2,flag = "0"),".jpg",sep="")


#!  DEFINE PARAMETERS

  # Define definition of observation post
    lat_post<-52.99639
    lon_post<-4.77222

  # Define radius earth
    Re.raw=6371.008*1000

  # Define height observation post
    h.raw=9.5885

  # Define pixel size
    PixSize=3.95E-05


#!  DEFINE FILES TO READ AND WRITE FIRST TABLE TO STORE RESULTS

  # Define files to read
    dirs<-dir(".",".jpg")
    dirs<-sort(dirs)

  # If csv file exist, read table
    csv<-dir(".","all.csv")
    if (length(csv)==1) all.dat<-read.csv(csv)
    if (length(csv)==0) all.dat<-data.frame(id=NA,file.name=NA,movie=NA,date=NA,frames=NA,dimx=NA,dimy=NA,
                                            refcode_Q=NA,Qx=NA,Qy=NA,HLx=NA,HLy=NA,HRx=NA,HRy=NA,slope.H=NA,
                                            intercept.H=NA,pphox=NA,pphoy=NA,thetide=NA,
                                            PixSize=NA,h=NA, Re=NA, GCD=NA,pphoLon=NA,pphoLat=NA,bearing=NA,
                                            BotL_Lon=NA,BotL_Lat=NA,BotR_Lon=NA,BotR_Lat=NA,TopL_Lon=NA,TopL_Lat=NA,
                                            TopR_Lon=NA,TopR_Lat=NA)[0,]

  # Write first empty file
    thedatetime<-Sys.time()
    thedatetime<-gsub(":",".",thedatetime)
    newfile<-paste(as.character(thedatetime),".csv",sep="")
    write.csv(all.dat[0,],newfile,row.names=FALSE)

  # If csv is not existing write all table
    if (length(csv)==0) write.csv(all.dat[0,],"ppho_pos_all_horizon.csv",row.names=FALSE)

  # Create final file
    write.csv(all.dat[0,],"ppho_horizon_with_location.csv",row.names=FALSE)

  # Specify the one to start with
    first=length(unique(all.dat$file.name))+1

  # Specify intial counter
    count=0


#!  START REFERENCE POINTS AND PORPOISE SELECTION

  for (i in 1:(length(dirs)-first+1))
  {

  # Read file
    thefile<-dirs[first+count]
    img <- read.jpeg(thefile)

  # Get row in frames table
    rownr<-which(frames$file.name==thefile)

  # Get tide
    thetide<-frames$tide[rownr]

  # Recalculate Re and h
    Re=Re.raw+thetide/100
    h=h.raw-thetide/100


  # Select points and porpoise in frames
    # Select id of reference point
      first_plot()
      text(690,60,"Select ref: Remember, press stop",cex=3,col="red",font=1)
      nr1<-ref_function()

    # Select reference point
      zoom_plot()
      ref1<-locator(n = 1,type = "p", col="red",lwd=2)
      refQ<-ref1
      dev.off()

    # Make new plot showing reference point
      windows(width=18,height=8.5)
      par(mai=c(0,0,0,0))
      plot(img)
      points(refQ,col="white",pch=4,lwd=2,cex=1.5)

    # Select Left point Horizon
      text(690,60,"Select left point horizon",cex=3,col="red",font=1)
      zoom_plot()
      horizon.L<-locator(1)

    # Select Right point Horizon
      normal_plot()
      text(690,60,"Select right point horizon",cex=3,col="red",font=1)
      zoom_plot()
      horizon.R<-locator(1)

    # Plot horizon
      slope.H=(horizon.R$y-horizon.L$y)/(horizon.R$x-horizon.L$x)
      intercept.H=horizon.R$y-slope.H*horizon.R$x
      normal_plot()
      abline(intercept.H,slope.H,col="white")

    # Select Porpoise
      text(350,1000,"Select porpoise",cex=3,col="red",font=1)
      zoom_plot()
      porpoise<-locator(1)
      dev.off()

    # Extract coordinates of reference points based on ref table
      lat_Q=ref$lat_dec[ref$id==nr1]
      lon_Q=ref$lon_dec[ref$id==nr1]


    # Put everything in data.frame
      single.dat<-data.frame(id=frames$id[rownr],
                             file.name=thefile,
                             movie=frames$movie[rownr],
                             date=frames$framedatetime[rownr],
                             frames=frames$pic.frame[rownr],
                             dimx=dim(img)[2],
                             dimy=dim(img)[1],
                             refcode_Q=nr1,
                             Qx=refQ$x[1],
                             Qy=refQ$y[1],
                             HLx=horizon.L$x,
                             HLy=horizon.L$y,
                             HRx=horizon.R$x,
                             HRy=horizon.R$y,
                             slope.H=slope.H,
                             intercept.H=intercept.H,
                             pphox=porpoise$x,
                             pphoy=porpoise$y,
                             thetide=thetide,
                             PixSize=PixSize,
                             h=h,
                             Re=Re)

  # Write.table
    #write.table(single.dat,newfile,sep=",",append=TRUE,row.names=FALSE,col.names=FALSE)
    write.table(single.dat,"ppho_pos_all_horizon.csv",sep=",",append=TRUE,row.names=FALSE,col.names=FALSE)

  # Add value to count
    count<-count+1

  # End of PLOT LOOP
    }

  # Ignore the error message : Error in read.jpeg(thefile) : Can't open file.


#! CALCULATION OF POSITION

# Read table
  all.dat2<-read.csv("ppho_pos_all_horizon.csv")
  
# Count resetten
  count<-0

# Load functions
  source("functions.r")

# Start loop
  for (i in 1:nrow(all.dat2))
  {

  # Select one row of table
    q<-all.dat2[i,]

  # Extract vectors from table
    id=q$id
    file.name=q$file.name
    movie=q$movie
    date=q$date
    frames=q$frames
    dimx=q$dimx
    dimy=q$dimy
    nr1=q$refcode_Q
    refQ<-list(x=q$Qx,y=q$Qy)
    porpoise<-list(x=q$pphox,y=q$pphoy)
    thetide<-q$thetide
    HLx=q$HLx
    HLy=q$HLy
    HRx=q$HRx
    HRy=q$HRy
    slope.H=q$slope.H
    intercept.H=q$intercept.H
    PixSize=q$PixSize
    h=q$h
    Re=q$Re

  # Extract coordinates of reference points based on ref table
    lat_Q=ref$lat_dec[ref$id==nr1]
    lon_Q=ref$lon_dec[ref$id==nr1]

  # Make plot of picture
    windows(width=18,height=8.5)
    par(mai=c(0,0,0,0))
    thefile<-q$file.name
    img <- read.jpeg(thefile)
    normal_plot()

  # Make plot of horizon
    abline(intercept.H,slope.H,col="lightblue")

  # Plot porpoise, refQ
    points(refQ,col="white",pch=4,lwd=2,cex=1.5)
    points(porpoise,col="white",pch=1,cex=2)

  # Define target points: xy coordinates in frame
    Porpoise<-c(porpoise$x,porpoise$y)
    BotL <- c(0,0)
    BotR <- c(1920,0)
    TopL <- c(0,slope.H*0+intercept.H-1)
    TopR <- c(1920,slope.H*1920+intercept.H-1)

  # Target points: results for 1 ref and horizon

    ResPorpoise <- LonLatFunc3(Porpoise)
    ResBotL <- LonLatFunc3(BotL)
    ResBotR <- LonLatFunc3(BotR)
    ResTopL <- LonLatFunc3(TopL)
    ResTopR <- LonLatFunc3(TopR)

  # Put everything in data.frame
    single.dat<-data.frame(id=id,
                           file.name=file.name,
                           movie=movie,
                           date=date,
                           frames=frames,
                           dimx=dimx,
                           dimy=dimy,
                           refcode_Q=nr1,
                           Qx=refQ$x[1],
                           Qy=refQ$y[1],
                           HLx=HLx,
                           HLy=HLy,
                           HRx=HRx,
                           HRy=HRy,
                           slope.H=slope.H,
                           intercept.H=intercept.H,
                           pphox=porpoise$x,
                           pphoy=porpoise$y,
                           thetide=thetide,
                           PixSize=PixSize,
                           h=h,
                           Re=Re,
                           GCD=ResPorpoise[4],
                           pphoLon=ResPorpoise[1],
                           pphoLat=ResPorpoise[2],
                           bearing=ResPorpoise[3],
                           BotL_Lon=ResBotL[1],
                           BotL_Lat=ResBotL[2],
                           BotR_Lon=ResBotR[1],
                           BotR_Lat=ResBotR[2],
                           TopL_Lon=ResTopL[1],
                           TopL_Lat=ResTopL[2],
                           TopR_Lon=ResTopR[1],
                           TopR_Lat=ResTopR[2])

  # Write.table
    write.table(single.dat,newfile,sep=",",append=TRUE,row.names=FALSE,col.names=FALSE)
    write.table(single.dat,"ppho_horizon_with_location.csv",sep=",",append=TRUE,row.names=FALSE,col.names=FALSE)

  # Add value to count
    count<-count+1

  # Put in time delay, to check al pictures with points and lines plotted
    Sys.sleep(4)

  # End of CALCULUS loop
    }

  # Ignore the error message : Error in read.jpeg(thefile) : Can't open file.


#! END OF PROGRAM
