# Supplementary material for: Estimating the spatial position of marine mammals based on digital camera recordings
Source: Ecol Evol. 2015 Jan 8;5(3):578–89. doi: 10.1002/ece3.1353 (PMC4328763; doi:10.1002/ece3.1353)
Supplement: Supplementary file 5 [file ece30005-0578-sd5.r]

## Below functions from the ReadImages library. A zip file of the package is added
## to the directory, but doesn't appear to be working for 2.15 and higher.

## Therefore functions are added below
## imagematrix class definition
##
## $Header: /database/repository/rimage/R/Attic/imagematrix.R,v 1.1.2.5 2004/03/17 06:35:18 tomo Exp $
##
## Copyright (c) 2003 Nikon Systems Inc.
## For complete license terms see file LICENSE

imagematrix <- function(mat, type=NULL, ncol=dim(mat)[1], nrow=dim(mat)[2],
                        noclipping=FALSE) {
  if (is.null(dim(mat)) && is.null(type)) stop("Type should be specified.")
  if (length(dim(mat)) == 2 && is.null(type)) type <- "grey"
  if (length(dim(mat)) == 3 && is.null(type)) type <- "rgb"
  if (type != "rgb" && type != "grey") stop("Type is incorrect.")
  if (is.null(ncol) || is.null(nrow)) stop("Dimension is uncertain.")
  imgdim <- c(ncol, nrow, if (type == "rgb") 3 else NULL)
  if (length(imgdim) == 3 && type == "grey") {
    # force to convert grey image
    mat <- rgb2grey(mat)
  }
  if (noclipping == FALSE && ((min(mat) < 0) || (1 < max(mat)))) {
    warning("Pixel values were automatically clipped because of range over.") 
    mat <- clipping(mat)
  }
  mat <- array(mat, dim=imgdim)
  attr(mat, "type") <- type
  class(mat) <- c("imagematrix", class(mat))
  mat
}

print.imagematrix <- function(x, ...) {
  x.dim <- dim(x)
  cat("size: ", x.dim[1], "x", x.dim[2], "\n")
  cat("type: ", attr(x, "type"), "\n")
}

plot.imagematrix <- function(x, ...) {
  colvec <- switch(attr(x, "type"),
                grey=grey(x),
                rgb=rgb(x[,,1], x[,,2], x[,,3]))
  if (is.null(colvec)) stop("image matrix is broken.")
  colors <- unique(colvec)
  colmat <- array(match(colvec, colors), dim=dim(x)[1:2])
  image(x = 0:(dim(colmat)[2]), y=0:(dim(colmat)[1]),
        z = t(colmat[nrow(colmat):1, ]), col=colors,
        xlab="", ylab="", axes=FALSE, asp=1, ...)
}

imageType <- function(x) {
  attr(x, "type")
}

rgb2grey <- function(img, coefs=c(0.30, 0.59, 0.11)) {
  if (is.null(dim(img))) stop("image matrix isn't correct.")
  if (length(dim(img))<3) stop("image matrix isn't rgb image.")
  imagematrix(coefs[1] * img[,,1] + coefs[2] * img[,,2] + coefs[3] * img[,,3],
              type="grey")
}
clipping <- function(img, low=0, high=1) {
  img[img < low] <- low
  img[img > high] <- high
  img
}
normalize <- function(img) {
  (img - min(img))/(max(img) - min(img))
}

### JPEG read functions
##
##  $Header: /database/repository/rimage/R/Attic/jpeg.R,v 1.1.2.3 2004/03/17 06:35:18 tomo Exp $
##
## Copyright (c) 2003 Nikon Systems Inc.
## For complete license terms see file LICENSE

read.jpeg <- function(filename) {
  res <- .C("get_imagesize_of_JPEG_file", as.character(filename),
            width=integer(1), height=integer(1), depth=integer(1),
            ret=integer(1), PACKAGE="ReadImages")
  if (res$ret < 0)
    stop(if (res$ret==-1) "Can't open file." else "Internal error")
  imgtype <- if (res$depth == 1) "grey" else "rgb"
  imgdim <- c(res$height, res$width, if (res$depth == 3) res$depth else NULL)
  res <- .C("read_JPEG_file", as.character(filename),
            image=double(res$width * res$height * res$depth),
            ret=integer(1), PACKAGE="ReadImages")
  img <- array(res$image, dim=imgdim)
  imagematrix(img/255, type=imgtype)
}

## the end of file

  # Ref function: Function to plot numbers and select those
    ref_function<-function(x){
      # Plot box numbers
        for (i in 1:10){
        points(-100,100*i,pch=0,cex=6,lwd=2)
        text(-100,100*i,i-1,cex=2)}

      # Click on number
        ref_number<-locator()

      # Extract number based on locator
        nr<-c()
        for (nn in 1:length(ref_number$y))
        nr<-paste(nr,which(ref_number$y[nn] > ((100*(1:10))-40) & ref_number$y[nn] < ((100*(1:10))+40))-1,sep="")
        nr<-as.numeric(nr)
        return(nr)
        }

  # first plot function
    first_plot<-function(x){
      windows(width=18,height=8.5)
      par(mai=c(0,0,0,0))
      plot(img)}

  # Normal plot function
    normal_plot<-function(x){
      dev.off()
      windows(width=18,height=8.5)
      par(mai=c(0,0,0,0))
      plot(img)}

  # Zoom plot function
    zoom_plot<-function(x){
      zoom<-locator(n = 2)
      dev.off()
      windows(width=18,height=8.5)
      par(mai=c(0,0,0,0))
      plot(img,xlim=zoom$x,ylim=zoom$y)}

  # Interior Spherical Angle (ISA) function
    ISA<-function(lat_A,lon_A,lat_B,lon_B){
           lat_A=pi*lat_A/180
           lat_B=pi*lat_B/180
           lon_A=pi*lon_A/180
           lon_B=pi*lon_B/180
           d_phi=lat_A-lat_B
           d_lambda=lon_A-lon_B
           return(2*asin(sqrt(sin(d_phi/2)^2 + cos(lat_A)*cos(lat_B)*sin(d_lambda/2)^2)))
           }

  # Function to calculate straight line distance between observer and other point at height=0
    DobsP<-function(dsigma){
             sqrt(Re^2 + (Re+h)^2 - 2*Re*(Re+h)*cos(dsigma))}


  # LonLat function for two reference points
  # Get lon, lat, bearing and great circular distance (GCD) for target point (Tar)
    LonLatFunc2 <- function(Tar){

    # Calculate vertical angle between two reference points (not based on picture)
      # Vertical angle epsilon between observer and A relative to looking straight down
        beta.ObsA<-acos((2*h*Re+h^2 + D.PostA^2)/(2*(Re+h)*D.PostA))

      # Vertical angle epsilon between observer and B relative to looking straight down
        beta.ObsB<-acos((2*h*Re+h^2 + D.PostB^2)/(2*(Re+h)*D.PostB))

      # Difference between above two angles
        dbeta=beta.ObsA-beta.ObsB

      # Convert dbeta to pixels
        Dpix.dbeta=dbeta/PixSize


    # Define the horizontal line between B (BC)
      # Calculate slope in picture between AB
        angle.AB=atan((refA$y-refB$y)/(refA$x-refB$x))

      # Calculate angle ABC (so angle in B corner)
        angle.ABC<-asin(Dpix.dbeta/Dpix.AB)

      # Slope BC
        slope.BC<-tan(angle.AB+angle.ABC)

      # Calculate intercept BC line
        I.BC=refB$y-slope.BC*refB$x

      # Make plot
        abline(I.BC,slope.BC,col="lightblue")


    # Define the line between Target(=P) and perpendicular on BC line (at point D)
      if (slope.BC!=0){

      # Calculate slope PD
        slope.PD<-tan(angle.AB+angle.ABC+pi/2)

      # Calculate intercept PD
        I.PD<-Tar[2]-slope.PD*Tar[1]

      # Make plot
        abline(I.PD,slope.PD,col="lightblue")

      # Display joy of success
        text(1700,1000,"Yeah!",cex=2,col="pink",font=8)


    # Calculate vertical and horizontal angle between P and B
      # Calculate X and Y coordinate of point D
        Dx=(I.BC-I.PD)/(slope.PD-slope.BC)
        Dy=I.BC+slope.BC*Dx
        points(Dx,Dy,col="lightgreen",pch=16)

      # Calculate X and Y coordinate of point C
        I.AC=refA$y-slope.PD*refA$x
        Cx=(I.BC-I.AC)/(slope.PD-slope.BC)
        Cy=I.BC+slope.BC*Cx
        points(Cx,Cy,col="lightgreen",pch=16)

      # Calculate distance in pixels from P to D
        Dpix.PD<-sqrt((Tar[1]-Dx)^2 + (Tar[2]-Dy)^2)

      # Calculate distance in pixels from B to D
        Dpix.BD<-sqrt((refB$x-Dx)^2 + (refB$y-Dy)^2)

      # Calculate distance in pixels from C to D
        Dpix.CD<-sqrt((Cx-Dx)^2 + (Cy-Dy)^2)

      # Calculate distance in pixels from C to B
        Dpix.BC<-sqrt((refB$x-Cx)^2 + (refB$y -Cy)^2)

      # Calculate vertical angle (radians) between P and horizontal through B
        vert.angle<-Dpix.PD*PixSize

      # Calculate horizontal angle (radians) between P and B
         if (Dpix.CD>Dpix.BC & Dpix.CD>Dpix.BD){ hori.angle<-Dpix.BD*PixSize}
        else hori.angle<-(-Dpix.BD*PixSize)
      # End of if (slope.BC!=0)
      }

      if (slope.BC==0)
      {
         vert.angle<-(refB$y-Tar[2])*PixSize
         hori.angle<-(refB$x-Tar[1])*PixSize

        # Make plot
          # Determine X and Y coordinate of point D
            Dx=Tar[1]
            Dy=refB$y
            points(Dx,Dy,col="lightgreen",pch=16)

          # vertical line between Tar and D
            abline(v=Dx,col="lightgreen")

          # Identifier
            text(1700,1000,"Horizontal!",cex=2,col="red",font=8)

      # End of if (slope.BC==0)
      }


    # Calculate interior spherical angle between post and porpoise
      # Vertical angle gamma between observer and P relative to looking straight down
        gamma=acos((2*h*Re + h^2 + D.PostB^2)/(2*(Re+h)*D.PostB))-vert.angle

      # Direct distance between observer and P
        D.PostP=(Re+h)*cos(gamma)-sqrt((Re+h)^2*cos(gamma)^2 -(2*h*Re + h^2))

      # Calculate interior spherical angle between P and observer
        dsigma.postP=asin(sin(gamma)*D.PostP/Re)


    # Calculate coordinates of P
      #install.packages("geosphere")
        library(geosphere)

      # Calculate bearing P with B + hori angle
        b<-bearing(c(lon_post,lat_post), c(lon_B,lat_B))+hori.angle*180/pi

      # Calculate Great circular distance
        d <- dsigma.postP*Re

      # Calculate lat and long of P
        P_LonLat<-destPoint(c(lon_post,lat_post), b, d)

      # Create output vector(lon, lat, bearing, GCD)
        Out <- c(P_LonLat, b, d)
        return(Out)

    # End of LonLatFunc2()
    }

 # LonLat function for two reference points
  # Get lon, lat, bearing and great circular distance (GCD) for target point (Tar)
    LonLatFunc3 <- function(Tar){

    # Calculate vertical angle between the observer and horizon
        beta.ObsH<-asin(Re/(Re+h))  # epsilon_h in paper

      if (slope.H!=0){

      # Project Target(=P) onto horizon by creating point D (= P')

        # Calculate slope PD (D=P')
          slope.PD<--(1/slope.H)

        # Calculate intercept PD
          I.PD<-Tar[2]-slope.PD*Tar[1]

        # Make plot
          abline(I.PD,slope.PD,col="lightblue")

        # Display joy of success
          text(1700,1000,"Yeah!",cex=2,col="pink",font=8)

        # Calculate X and Y coordinate of point D
          Dx=(intercept.H-I.PD)/(slope.PD-slope.H)
          Dy=intercept.H+slope.H*Dx
          points(Dx,Dy,col="lightgreen",pch=16)


      # Project Q onto horizon by creating point Qa (= Q')

        # Calculate intercept PD
          I.QQa<-refQ$y-slope.PD*refQ$x

        # Make plot
          abline(I.QQa,slope.PD,col="lightblue")

        # Calculate X and Y coordinate of point Qa
          Qax=(intercept.H-I.QQa)/(slope.PD-slope.H)
          Qay=intercept.H+slope.H*Qax
          points(Qax,Qay,col="lightgreen",pch=16)


      # Calculate distance in pixels from P to D (=P')
        Dpix.PD<-sqrt((Tar[1]-Dx)^2 + (Tar[2]-Dy)^2)

      # Calculate distance in pixels from D to Qa (=Q')
        Dpix.DQa<-sqrt((Qax-Dx)^2 + (Qay-Dy)^2)


      # Calculate vertical angle (radians) between P and horizon (or actually point D on line)
        vert.angle<-Dpix.PD*PixSize

      # Calculate horizontal angle (radians) between D (P') and Qa (Q')
         if (Qax<Tar[1]){hori.angle<-Dpix.DQa*PixSize}
         else hori.angle<-(-Dpix.DQa*PixSize)
         
      # End of if (slope.H!=0)

      }

      if (slope.H==0)
      {
         vert.angle<-(refQ$y-Tar[2])*PixSize
         hori.angle<-(refQ$x-Tar[1])*PixSize

        # Make plot
          # Determine X and Y coordinate of point D
            Dx=Tar[1]
            Dy=refQ$y
            points(Dx,Dy,col="lightgreen",pch=16)

          # vertical line between Tar and D
            abline(v=Dx,col="lightgreen")

          # Identifier
            text(1700,1000,"Horizontal!",cex=2,col="red",font=8)

      # End of if (slope.H==0)
      }


    # Calculate interior spherical angle between post and porpoise
      # Vertical angle gamma between observer and P relative to looking straight down
        #gamma=acos(Re/(Re+h))-vert.angle # dit was het, veranderd 23-10-2013
        gamma=asin(Re/(Re+h))-vert.angle

      # Direct distance between observer and P
        D.PostP=(Re+h)*cos(gamma)-sqrt((Re+h)^2*cos(gamma)^2 -(2*h*Re + h^2))

      # Calculate interior spherical angle between P and observer
        dsigma.postP=asin(sin(gamma)*D.PostP/Re)


    # Calculate coordinates of P
      #install.packages("geosphere")
        library(geosphere)

      # Calculate bearing P with B + hori angle
        b<-bearing(c(lon_post,lat_post), c(lon_Q,lat_Q))+hori.angle*180/pi

      # Calculate Great circular distance
        d <- dsigma.postP*Re

      # Calculate lat and long of P
        P_LonLat<-destPoint(c(lon_post,lat_post), b, d)

      # Create output vector(lon, lat, bearing, GCD)
        Out <- c(P_LonLat, b, d)
        return(Out)

    # End of LonLatFunc3()
    }


  # LonLat function for 1 ref
  # Get lon, lat, bearing and great circular distance (GCD) for target point (Tar)
    LonLatFunc1 <- function(Tar){

    # Define the line between Target(=P) and perpendicular on BC line (at point D)
      if (slope.BC!=0)
      {

      # Calculate slope PD
        slope.PD<-tan(atan(slope.BC)+pi/2)

      # Calculate intercept PD
        I.PD<-Tar[2]-slope.PD*Tar[1]

      # Make plot
        abline(I.PD,slope.PD,col="lightblue")
        #text(1700,1000,"Yeah!",cex=2,col="red",font=8)

    # Calculate vertical and horizontal angle between P and B
      # Calculate X and Y coordinate of point D
        Dx=(I.BC-I.PD)/(slope.PD-slope.BC)
        Dy=I.BC+slope.BC*Dx
        points(Dx,Dy,col="lightgreen",pch=16)

      # Calculate distance in pixels from P to D
        Dpix.PD<-sqrt((Tar[1]-Dx)^2 + (Tar[2]-Dy)^2)

      # Calculate distance in pixels from B to D
        Dpix.BD<-sqrt((refB$x-Dx)^2 + (refB$y-Dy)^2)

      # Calculate vertical angle (radians) between P and horizontal through B
        vert.angle<-Dpix.PD*PixSize

      # Calculate horizontal angle (radians) between P and B
        if (Dx>refB$x){ hori.angle<-Dpix.BD*PixSize
        } else hori.angle<-(-Dpix.BD*PixSize)
      # End of if (slope.BC!=0)
      }


      if (slope.BC==0)
      {
         vert.angle<-(refB$y-Tar[2])*PixSize
         hori.angle<-(-(refB$x-Tar[1])*PixSize)

        # Make plot
          # Determine X and Y coordinate of point D
            Dx=Tar[1]
            Dy=refB$y
            points(Dx,Dy,col="lightgreen",pch=16)

          # vertical line between Tar and D
            abline(v=Dx,col="lightgreen")

          # Identifier
            text(1700,1000,"Horizontal!",cex=2,col="red",font=8)

        # End of if (slope.BC==0)
      }


    # Calculate interior spherical angle between post and porpoise
      # Vertical angle gamma between observer and P relative to looking straight down
        gamma=acos((2*h*Re + h^2 + D.PostB^2)/(2*(Re+h)*D.PostB))-vert.angle

      # Direct distance between observer and P
        D.PostP=(Re+h)*cos(gamma)-sqrt((Re+h)^2*cos(gamma)^2 -(2*h*Re + h^2))

      # Calculate interior spherical angle between P and observer
        dsigma.postP=asin(sin(gamma)*D.PostP/Re)


    # Calculate coordinates of P
      #install.packages("geosphere")
        library(geosphere)

      # Calculate bearing P with B + hori angle
        b<-bearing(c(lon_post,lat_post), c(lon_B,lat_B))+hori.angle*180/pi

      # Calculate Great circular distance
        d <- dsigma.postP*Re

      # Calculate lat and long of P
        P_LonLat<-destPoint(c(lon_post,lat_post), b, d)

      # Create output vector(lon, lat, bearing, GCD)
        Out <- c(P_LonLat, b, d)
        return(Out)

    # End of LonLatFunc1()
    }
