# Supplementary material for: Estimating the spatial position of marine mammals based on digital camera recordings
Source: Ecol Evol. 2015 Jan 8;5(3):578–89. doi: 10.1002/ece3.1353 (PMC4328763; doi:10.1002/ece3.1353)
Supplement: Supplementary file 6 [file ece30005-0578-sd6.zip]

Archive with 33 entries (23 files):
- 05-01/
- 05-01/ReadImages/
- 05-01/ReadImages/data/
- 05-01/ReadImages/data/logo.RData
- 05-01/ReadImages/data/Rlogo.jpg
- 05-01/ReadImages/DESCRIPTION
- 05-01/ReadImages/help/
- 05-01/ReadImages/help/aliases.rds
- 05-01/ReadImages/help/AnIndex
- 05-01/ReadImages/help/paths.rds
- 05-01/ReadImages/help/ReadImages.rdb
- 05-01/ReadImages/help/ReadImages.rdx
- 05-01/ReadImages/html/
- 05-01/ReadImages/html/00Index.html
- 05-01/ReadImages/html/R.css
- 05-01/ReadImages/INDEX
- 05-01/ReadImages/libs/
- 05-01/ReadImages/libs/i386/
- 05-01/ReadImages/libs/i386/ReadImages.dll
- 05-01/ReadImages/libs/x64/
- 05-01/ReadImages/libs/x64/ReadImages.dll
- 05-01/ReadImages/LICENSE
- 05-01/ReadImages/Meta/
- 05-01/ReadImages/Meta/data.rds
- 05-01/ReadImages/Meta/hsearch.rds
- 05-01/ReadImages/Meta/links.rds
- 05-01/ReadImages/Meta/package.rds
- 05-01/ReadImages/Meta/Rd.rds
- 05-01/ReadImages/NAMESPACE
- 05-01/ReadImages/R/
- 05-01/ReadImages/R/ReadImages
- 05-01/ReadImages/R/ReadImages.rdb
- 05-01/ReadImages/R/ReadImages.rdx
