# Supplementary material for: Estimating the spatial position of marine mammals based on digital camera recordings
Source: Ecol Evol. 2015 Jan 8;5(3):578–89. doi: 10.1002/ece3.1353 (PMC4328763; doi:10.1002/ece3.1353)
Supplement: Supplementary file 6 [file ece30005-0578-sd6.zip › 05-01/ReadImages/DESCRIPTION]

Package: ReadImages
Version: 0.1.3.1
Date: 2009-07-18
Title: Image Reading Module for R
Author: Markus Loecher
Maintainer: Markus Loecher <markus@sensenetworks.com>
Depends: R (>= 1.6)
Description: This package provides functions for reading JPEG and PNG
        files. This package requires libjpeg <http://www.ijg.org>. This
        package can be used on Unixes / MacOS X / Windows.
License: BSD
Packaged: 2009-07-28 20:17:05 UTC; mloecher
Repository: CRAN
Date/Publication: 2009-07-30 12:51:52
Built: R 2.13.2; i386-pc-mingw32; 2011-09-30 17:56:25 UTC; windows
Archs: i386, x64
