# Supplementary material for: Estimating the spatial position of marine mammals based on digital camera recordings
Source: Ecol Evol. 2015 Jan 8;5(3):578–89. doi: 10.1002/ece3.1353 (PMC4328763; doi:10.1002/ece3.1353)
Supplement: Supplementary file 6 [file ece30005-0578-sd6.zip › 05-01/ReadImages/help/AnIndex]

ReadImages-package	ReadImages-package
clipping	clipping
imagematrix	imagematrix
imageType	imageType
logo	logo
normalize	normalize
plot.imagematrix	plot.imagematrix
print.imagematrix	print.imagematrix
read.jpeg	read.jpeg
ReadImages	ReadImages-package
rgb2grey	rgb2grey
