# Supplementary material for: Estimating the spatial position of marine mammals based on digital camera recordings
Source: Ecol Evol. 2015 Jan 8;5(3):578–89. doi: 10.1002/ece3.1353 (PMC4328763; doi:10.1002/ece3.1353)
Supplement: Supplementary file 6 [file ece30005-0578-sd6.zip › 05-01/ReadImages/INDEX]

ReadImages-package      Utilities to read in various image formats into
                        R.
clipping                Clipping image
imageType               Get information on color type of imagematrix
imagematrix             Generate an imagematrix, i.e. primary data
                        structure of rimage
logo                    R logo imagematrix
normalize               Normalization for vector and matrix
plot.imagematrix        Plotting an imagematrix object
print.imagematrix       Print information on a given imagematrix object
read.jpeg               Read JPEG file
rgb2grey                Convert color imagematrix to grey imagematrix
