# Supplementary material for: Estimating the spatial position of marine mammals based on digital camera recordings
Source: Ecol Evol. 2015 Jan 8;5(3):578–89. doi: 10.1002/ece3.1353 (PMC4328763; doi:10.1002/ece3.1353)
Supplement: Supplementary file 6 [file ece30005-0578-sd6.zip › 05-01/ReadImages/NAMESPACE]

useDynLib("ReadImages")

# Export all names
exportPattern(".")
