# Supplementary material for: Estimating the spatial position of marine mammals based on digital camera recordings
Source: Ecol Evol. 2015 Jan 8;5(3):578–89. doi: 10.1002/ece3.1353 (PMC4328763; doi:10.1002/ece3.1353)
Supplement: Supplementary file 9 [file ece30005-0578-sd9.csv]

id	Ref	detail	N	O	lat_dec	lon_dec
1	punt DH rechts	rechts	52°57'45.05"	4°43'50.41"	52.9625138888889	4.7306694444444
2	huisduinen	rechts	52°57'47.01"	4°44'02.36"	52.9630583333333	4.7339888888889
3	vuurtoren	rechts	52°57'47.40"	4°44'05.78"	52.9631666666667	4.7349388888889
4	roodwitte gebouw	mast	52°57'49.19"	4°44'18.54"	52.9636638888889	4.7384833333333
5	sprietgebouw	rechts	52°57'50.85"	4°44'29.44"	52.9641250000000	4.7415111111111
6	vierkant gebouw links v spriet	rechts	52°57'51.06"	4°44'33.86"	52.9641833333333	4.7427388888889
7	ziekenhuis	blauwe deel hoog, rechts	52°57'52.12"	4°44'55.54"	52.9644777777778	4.7487611111111
8	kerktoren links van ziekenhuis	rechts	52°57'51.49"	4°45'03.12"	52.9643027777778	4.7508666666667
9	flat links van ziekenhuis	rechts	52°57'50.36"	4°45'14.50"	52.9639888888889	4.7540277777778
10	lage flat, rechts van kerk rechts van watertoren	links	52°57'52.67"	4°45'33.20"	52.9646305555556	4.7592222222222
11	wit kerkje rechts van watertoren	rechts	52°57'53.38"	4°45'36.78"	52.9648277777778	4.7602166666667
12	watertoren	rechts	52°57'54.42"	4°45'41.63"	52.9651166666667	4.7615638888889
13	witte lage flat links van watertoren	links	52°57'55.59"	4°45'48.98"	52.9654416666667	4.7636055555556
14	witte spitse kerkje	rechts	52°57'55.82"	4°46'05.09"	52.9655055555556	4.7680805555556
15	marine museum loods	links	52°57'55.49"	4°46'14.94"	52.9654138888889	4.7708166666667
16	kleine kerkje	links	52°57'55.32"	4°46'20.12"	52.9653666666667	4.7722555555556
17	gebouw ingang teso haven	links	52°57'55.06"	4°46'33.24"	52.9652944444444	4.7759000000000
18	hotel	links	52°57'54.70"	4°46'39.15"	52.9651944444444	4.7775416666667
19	ronde flat, iets links van hotel	links	52°57'54.72"	4°46'41.29"	52.9652000000000	4.7781361111111
20	3e (laagste) ronde gebouw links van hotel	links, laag	52°57'54.59"	4°46'43.21"	52.9651638888889	4.7786694444444
21	rechter windmolen	links	52°57'51.96"	4°46'50.78"	52.9644333333333	4.7807722222222
22	uitkijktorentje	rechts, rechte lijn	52°57'52.52"	4°46'51.48"	52.9645888888889	4.7809666666667
23	loods links van uitkijktorentje	links	52°57'52.60"	4°46'55.94"	52.9646111111111	4.7822055555556
24	loods laag, links van linker windmolen	links	52°57'56.32"	4°47'00.26"	52.9656444444445	4.7834055555556
25	tamponflat	rechts	52°57'58.09"	4°47'05.31"	52.9661361111111	4.7848083333333
26	punt marine haven rechts	links	52°57'57.40"	4°47'06.09"	52.9659444444444	4.7850250000000
27	punt marine haven links	rechts	52°57'45.80"	4°47'22.21"	52.9627222222222	4.7895027777778
28	paal marinebasis	rechts	52°57'47.63"	4°47'28.74"	52.9632305555556	4.7913166666667
29	bruine flat marine	rechts	52°57'48.48"	4°47'31.66"	52.9634666666667	4.7921277777778
30	kleinere marine loods	rechts	52°57'50.93"	4°47'39.47"	52.9641472222222	4.7942972222222
31	marine haven loods, rechtergrens	rechts	52°57'51.61"	4°47'42.74"	52.9643361111111	4.7952055555556
32	marine haven loods, linkergrens	links	52°57'52.65"	4°47'50.81"	52.9646250000000	4.7974472222222
33	punt DH links	links	52°57'52.62"	4°48'04.70"	52.9646166666667	4.8013055555556
