# Supplementary material for: Estimating the spatial position of marine mammals based on digital camera recordings
Source: Ecol Evol. 2015 Jan 8;5(3):578–89. doi: 10.1002/ece3.1353 (PMC4328763; doi:10.1002/ece3.1353)
Supplement: Supplementary file 10 [file ece30005-0578-sd10.csv]

location	date	time	value	state	EPSG	X	Y
Den Helder	1/1/2012	0:00	88	NAP	7415	111850	553230
Den Helder	1/1/2012	0:10	90	NAP	7415	111850	553230
Den Helder	1/1/2012	0:20	89	NAP	7415	111850	553230
Den Helder	1/1/2012	0:30	89	NAP	7415	111850	553230
Den Helder	1/1/2012	0:40	88	NAP	7415	111850	553230
Den Helder	1/1/2012	0:50	88	NAP	7415	111850	553230
Den Helder	1/1/2012	1:00	85	NAP	7415	111850	553230
Den Helder	1/1/2012	1:10	83	NAP	7415	111850	553230
Den Helder	1/1/2012	1:20	80	NAP	7415	111850	553230
Den Helder	1/1/2012	1:30	77	NAP	7415	111850	553230
Den Helder	1/1/2012	1:40	73	NAP	7415	111850	553230
Den Helder	1/1/2012	1:50	69	NAP	7415	111850	553230
Den Helder	1/1/2012	2:00	63	NAP	7415	111850	553230
Den Helder	1/1/2012	2:10	57	NAP	7415	111850	553230
Den Helder	1/1/2012	2:20	51	NAP	7415	111850	553230
Den Helder	1/1/2012	2:30	43	NAP	7415	111850	553230
Den Helder	1/1/2012	2:40	35	NAP	7415	111850	553230
Den Helder	1/1/2012	2:50	28	NAP	7415	111850	553230
Den Helder	1/1/2012	3:00	20	NAP	7415	111850	553230
Den Helder	1/1/2012	3:10	13	NAP	7415	111850	553230
Den Helder	1/1/2012	3:20	5	NAP	7415	111850	553230
Den Helder	1/1/2012	3:30	-1	NAP	7415	111850	553230
Den Helder	1/1/2012	3:40	-7	NAP	7415	111850	553230
Den Helder	1/1/2012	3:50	-13	NAP	7415	111850	553230
Den Helder	1/1/2012	4:00	-19	NAP	7415	111850	553230
Den Helder	1/1/2012	4:10	-24	NAP	7415	111850	553230
Den Helder	1/1/2012	4:20	-27	NAP	7415	111850	553230
Den Helder	1/1/2012	4:30	-30	NAP	7415	111850	553230
Den Helder	1/1/2012	4:40	-32	NAP	7415	111850	553230
Den Helder	1/1/2012	4:50	-34	NAP	7415	111850	553230
Den Helder	1/1/2012	5:00	-37	NAP	7415	111850	553230
Den Helder	1/1/2012	5:10	-40	NAP	7415	111850	553230
Den Helder	1/1/2012	5:20	-42	NAP	7415	111850	553230
Den Helder	1/1/2012	5:30	-44	NAP	7415	111850	553230
Den Helder	1/1/2012	5:40	-45	NAP	7415	111850	553230
Den Helder	1/1/2012	5:50	-45	NAP	7415	111850	553230
Den Helder	1/1/2012	6:00	-45	NAP	7415	111850	553230
Den Helder	1/1/2012	6:10	-46	NAP	7415	111850	553230
Den Helder	1/1/2012	6:20	-45	NAP	7415	111850	553230
Den Helder	1/1/2012	6:30	-44	NAP	7415	111850	553230
Den Helder	1/1/2012	6:40	-43	NAP	7415	111850	553230
Den Helder	1/1/2012	6:50	-40	NAP	7415	111850	553230
Den Helder	1/1/2012	7:00	-35	NAP	7415	111850	553230
Den Helder	1/1/2012	7:10	-30	NAP	7415	111850	553230
Den Helder	1/1/2012	7:20	-24	NAP	7415	111850	553230
Den Helder	1/1/2012	7:30	-18	NAP	7415	111850	553230
Den Helder	1/1/2012	7:40	-11	NAP	7415	111850	553230
Den Helder	1/1/2012	7:50	-1	NAP	7415	111850	553230
Den Helder	1/1/2012	8:00	12	NAP	7415	111850	553230
Den Helder	1/1/2012	8:10	23	NAP	7415	111850	553230
Den Helder	1/1/2012	8:20	32	NAP	7415	111850	553230
Den Helder	1/1/2012	8:30	40	NAP	7415	111850	553230
Den Helder	1/1/2012	8:40	47	NAP	7415	111850	553230
Den Helder	1/1/2012	8:50	52	NAP	7415	111850	553230
Den Helder	1/1/2012	9:00	55	NAP	7415	111850	553230
Den Helder	1/1/2012	9:10	56	NAP	7415	111850	553230
Den Helder	1/1/2012	9:20	58	NAP	7415	111850	553230
Den Helder	1/1/2012	9:30	58	NAP	7415	111850	553230
Den Helder	1/1/2012	9:40	57	NAP	7415	111850	553230
Den Helder	1/1/2012	9:50	58	NAP	7415	111850	553230
Den Helder	1/1/2012	10:00	57	NAP	7415	111850	553230
Den Helder	1/1/2012	10:10	57	NAP	7415	111850	553230
Den Helder	1/1/2012	10:20	56	NAP	7415	111850	553230
Den Helder	1/1/2012	10:30	56	NAP	7415	111850	553230
Den Helder	1/1/2012	10:40	55	NAP	7415	111850	553230
Den Helder	1/1/2012	10:50	56	NAP	7415	111850	553230
Den Helder	1/1/2012	11:00	55	NAP	7415	111850	553230
Den Helder	1/1/2012	11:10	54	NAP	7415	111850	553230
Den Helder	1/1/2012	11:20	54	NAP	7415	111850	553230
Den Helder	1/1/2012	11:30	54	NAP	7415	111850	553230
Den Helder	1/1/2012	11:40	53	NAP	7415	111850	553230
Den Helder	1/1/2012	11:50	52	NAP	7415	111850	553230
Den Helder	1/1/2012	12:00	50	NAP	7415	111850	553230
Den Helder	1/1/2012	12:10	50	NAP	7415	111850	553230
Den Helder	1/1/2012	12:20	48	NAP	7415	111850	553230
Den Helder	1/1/2012	12:30	48	NAP	7415	111850	553230
Den Helder	1/1/2012	12:40	47	NAP	7415	111850	553230
Den Helder	1/1/2012	12:50	46	NAP	7415	111850	553230
Den Helder	1/1/2012	13:00	45	NAP	7415	111850	553230
Den Helder	1/1/2012	13:10	43	NAP	7415	111850	553230
Den Helder	1/1/2012	13:20	42	NAP	7415	111850	553230
Den Helder	1/1/2012	13:30	42	NAP	7415	111850	553230
Den Helder	1/1/2012	13:40	39	NAP	7415	111850	553230
Den Helder	1/1/2012	13:50	35	NAP	7415	111850	553230
Den Helder	1/1/2012	14:00	33	NAP	7415	111850	553230
Den Helder	1/1/2012	14:10	29	NAP	7415	111850	553230
Den Helder	1/1/2012	14:20	27	NAP	7415	111850	553230
Den Helder	1/1/2012	14:30	22	NAP	7415	111850	553230
Den Helder	1/1/2012	14:40	17	NAP	7415	111850	553230
Den Helder	1/1/2012	14:50	11	NAP	7415	111850	553230
Den Helder	1/1/2012	15:00	5	NAP	7415	111850	553230
Den Helder	1/1/2012	15:10	-2	NAP	7415	111850	553230
Den Helder	1/1/2012	15:20	-9	NAP	7415	111850	553230
Den Helder	1/1/2012	15:30	-15	NAP	7415	111850	553230
Den Helder	1/1/2012	15:40	-21	NAP	7415	111850	553230
Den Helder	1/1/2012	15:50	-27	NAP	7415	111850	553230
Den Helder	1/1/2012	16:00	-31	NAP	7415	111850	553230
Den Helder	1/1/2012	16:10	-37	NAP	7415	111850	553230
Den Helder	1/1/2012	16:20	-42	NAP	7415	111850	553230
Den Helder	1/1/2012	16:30	-46	NAP	7415	111850	553230
Den Helder	1/1/2012	16:40	-52	NAP	7415	111850	553230
Den Helder	1/1/2012	16:50	-54	NAP	7415	111850	553230
Den Helder	1/1/2012	17:00	-57	NAP	7415	111850	553230
Den Helder	1/1/2012	17:10	-58	NAP	7415	111850	553230
Den Helder	1/1/2012	17:20	-60	NAP	7415	111850	553230
Den Helder	1/1/2012	17:30	-61	NAP	7415	111850	553230
Den Helder	1/1/2012	17:40	-62	NAP	7415	111850	553230
Den Helder	1/1/2012	17:50	-63	NAP	7415	111850	553230
Den Helder	1/1/2012	18:00	-63	NAP	7415	111850	553230
Den Helder	1/1/2012	18:10	-64	NAP	7415	111850	553230
Den Helder	1/1/2012	18:20	-64	NAP	7415	111850	553230
Den Helder	1/1/2012	18:30	-64	NAP	7415	111850	553230
Den Helder	1/1/2012	18:40	-63	NAP	7415	111850	553230
Den Helder	1/1/2012	18:50	-62	NAP	7415	111850	553230
Den Helder	1/1/2012	19:00	-58	NAP	7415	111850	553230
Den Helder	1/1/2012	19:10	-55	NAP	7415	111850	553230
Den Helder	1/1/2012	19:20	-50	NAP	7415	111850	553230
Den Helder	1/1/2012	19:30	-43	NAP	7415	111850	553230
Den Helder	1/1/2012	19:40	-35	NAP	7415	111850	553230
Den Helder	1/1/2012	19:50	-25	NAP	7415	111850	553230
Den Helder	1/1/2012	20:00	-14	NAP	7415	111850	553230
Den Helder	1/1/2012	20:10	-3	NAP	7415	111850	553230
Den Helder	1/1/2012	20:20	8	NAP	7415	111850	553230
Den Helder	1/1/2012	20:30	19	NAP	7415	111850	553230
Den Helder	1/1/2012	20:40	30	NAP	7415	111850	553230
Den Helder	1/1/2012	20:50	39	NAP	7415	111850	553230
Den Helder	1/1/2012	21:00	48	NAP	7415	111850	553230
Den Helder	1/1/2012	21:10	54	NAP	7415	111850	553230
Den Helder	1/1/2012	21:20	59	NAP	7415	111850	553230
Den Helder	1/1/2012	21:30	63	NAP	7415	111850	553230
Den Helder	1/1/2012	21:40	68	NAP	7415	111850	553230
Den Helder	1/1/2012	21:50	71	NAP	7415	111850	553230
Den Helder	1/1/2012	22:00	74	NAP	7415	111850	553230
Den Helder	1/1/2012	22:10	76	NAP	7415	111850	553230
Den Helder	1/1/2012	22:20	77	NAP	7415	111850	553230
Den Helder	1/1/2012	22:30	80	NAP	7415	111850	553230
Den Helder	1/1/2012	22:40	81	NAP	7415	111850	553230
Den Helder	1/1/2012	22:50	82	NAP	7415	111850	553230
Den Helder	1/1/2012	23:00	80	NAP	7415	111850	553230
Den Helder	1/1/2012	23:10	82	NAP	7415	111850	553230
Den Helder	1/1/2012	23:20	85	NAP	7415	111850	553230
Den Helder	1/1/2012	23:30	87	NAP	7415	111850	553230
Den Helder	1/1/2012	23:40	87	NAP	7415	111850	553230
Den Helder	1/1/2012	23:50	87	NAP	7415	111850	553230
Den Helder	1/2/2012	0:00	89	NAP	7415	111850	553230
Den Helder	1/2/2012	0:10	89	NAP	7415	111850	553230
Den Helder	1/2/2012	0:20	89	NAP	7415	111850	553230
Den Helder	1/2/2012	0:30	90	NAP	7415	111850	553230
Den Helder	1/2/2012	0:40	91	NAP	7415	111850	553230
Den Helder	1/2/2012	0:50	91	NAP	7415	111850	553230
Den Helder	1/2/2012	1:00	91	NAP	7415	111850	553230
Den Helder	1/2/2012	1:10	90	NAP	7415	111850	553230
Den Helder	1/2/2012	1:20	90	NAP	7415	111850	553230
Den Helder	1/2/2012	1:30	89	NAP	7415	111850	553230
Den Helder	1/2/2012	1:40	86	NAP	7415	111850	553230
Den Helder	1/2/2012	1:50	86	NAP	7415	111850	553230
Den Helder	1/2/2012	2:00	84	NAP	7415	111850	553230
Den Helder	1/2/2012	2:10	82	NAP	7415	111850	553230
Den Helder	1/2/2012	2:20	79	NAP	7415	111850	553230
Den Helder	1/2/2012	2:30	75	NAP	7415	111850	553230
Den Helder	1/2/2012	2:40	69	NAP	7415	111850	553230
Den Helder	1/2/2012	2:50	64	NAP	7415	111850	553230
Den Helder	1/2/2012	3:00	58	NAP	7415	111850	553230
Den Helder	1/2/2012	3:10	51	NAP	7415	111850	553230
Den Helder	1/2/2012	3:20	45	NAP	7415	111850	553230
Den Helder	1/2/2012	3:30	39	NAP	7415	111850	553230
Den Helder	1/2/2012	3:40	32	NAP	7415	111850	553230
Den Helder	1/2/2012	3:50	26	NAP	7415	111850	553230
Den Helder	1/2/2012	4:00	19	NAP	7415	111850	553230
Den Helder	1/2/2012	4:10	13	NAP	7415	111850	553230
Den Helder	1/2/2012	4:20	7	NAP	7415	111850	553230
Den Helder	1/2/2012	4:30	1	NAP	7415	111850	553230
Den Helder	1/2/2012	4:40	-4	NAP	7415	111850	553230
Den Helder	1/2/2012	4:50	-9	NAP	7415	111850	553230
Den Helder	1/2/2012	5:00	-13	NAP	7415	111850	553230
Den Helder	1/2/2012	5:10	-16	NAP	7415	111850	553230
Den Helder	1/2/2012	5:20	-18	NAP	7415	111850	553230
Den Helder	1/2/2012	5:30	-20	NAP	7415	111850	553230
Den Helder	1/2/2012	5:40	-22	NAP	7415	111850	553230
Den Helder	1/2/2012	5:50	-22	NAP	7415	111850	553230
Den Helder	1/2/2012	6:00	-23	NAP	7415	111850	553230
Den Helder	1/2/2012	6:10	-24	NAP	7415	111850	553230
Den Helder	1/2/2012	6:20	-24	NAP	7415	111850	553230
Den Helder	1/2/2012	6:30	-23	NAP	7415	111850	553230
Den Helder	1/2/2012	6:40	-23	NAP	7415	111850	553230
Den Helder	1/2/2012	6:50	-23	NAP	7415	111850	553230
Den Helder	1/2/2012	7:00	-23	NAP	7415	111850	553230
Den Helder	1/2/2012	7:10	-23	NAP	7415	111850	553230
Den Helder	1/2/2012	7:20	-23	NAP	7415	111850	553230
Den Helder	1/2/2012	7:30	-22	NAP	7415	111850	553230
Den Helder	1/2/2012	7:40	-18	NAP	7415	111850	553230
Den Helder	1/2/2012	7:50	-15	NAP	7415	111850	553230
Den Helder	1/2/2012	8:00	-11	NAP	7415	111850	553230
Den Helder	1/2/2012	8:10	-5	NAP	7415	111850	553230
Den Helder	1/2/2012	8:20	1	NAP	7415	111850	553230
Den Helder	1/2/2012	8:30	9	NAP	7415	111850	553230
Den Helder	1/2/2012	8:40	19	NAP	7415	111850	553230
Den Helder	1/2/2012	8:50	27	NAP	7415	111850	553230
Den Helder	1/2/2012	9:00	34	NAP	7415	111850	553230
Den Helder	1/2/2012	9:10	40	NAP	7415	111850	553230
Den Helder	1/2/2012	9:20	46	NAP	7415	111850	553230
Den Helder	1/2/2012	9:30	51	NAP	7415	111850	553230
Den Helder	1/2/2012	9:40	56	NAP	7415	111850	553230
Den Helder	1/2/2012	9:50	60	NAP	7415	111850	553230
Den Helder	1/2/2012	10:00	62	NAP	7415	111850	553230
Den Helder	1/2/2012	10:10	64	NAP	7415	111850	553230
Den Helder	1/2/2012	10:20	64	NAP	7415	111850	553230
Den Helder	1/2/2012	10:30	65	NAP	7415	111850	553230
Den Helder	1/2/2012	10:40	65	NAP	7415	111850	553230
Den Helder	1/2/2012	10:50	66	NAP	7415	111850	553230
Den Helder	1/2/2012	11:00	66	NAP	7415	111850	553230
Den Helder	1/2/2012	11:10	66	NAP	7415	111850	553230
Den Helder	1/2/2012	11:20	66	NAP	7415	111850	553230
Den Helder	1/2/2012	11:30	66	NAP	7415	111850	553230
Den Helder	1/2/2012	11:40	65	NAP	7415	111850	553230
Den Helder	1/2/2012	11:50	67	NAP	7415	111850	553230
Den Helder	1/2/2012	12:00	66	NAP	7415	111850	553230
Den Helder	1/2/2012	12:10	65	NAP	7415	111850	553230
Den Helder	1/2/2012	12:20	64	NAP	7415	111850	553230
Den Helder	1/2/2012	12:30	64	NAP	7415	111850	553230
Den Helder	1/2/2012	12:40	63	NAP	7415	111850	553230
Den Helder	1/2/2012	12:50	62	NAP	7415	111850	553230
Den Helder	1/2/2012	13:00	61	NAP	7415	111850	553230
Den Helder	1/2/2012	13:10	59	NAP	7415	111850	553230
Den Helder	1/2/2012	13:20	58	NAP	7415	111850	553230
Den Helder	1/2/2012	13:30	59	NAP	7415	111850	553230
Den Helder	1/2/2012	13:40	58	NAP	7415	111850	553230
Den Helder	1/2/2012	13:50	56	NAP	7415	111850	553230
Den Helder	1/2/2012	14:00	56	NAP	7415	111850	553230
Den Helder	1/2/2012	14:10	55	NAP	7415	111850	553230
Den Helder	1/2/2012	14:20	52	NAP	7415	111850	553230
Den Helder	1/2/2012	14:30	50	NAP	7415	111850	553230
Den Helder	1/2/2012	14:40	48	NAP	7415	111850	553230
Den Helder	1/2/2012	14:50	46	NAP	7415	111850	553230
Den Helder	1/2/2012	15:00	43	NAP	7415	111850	553230
Den Helder	1/2/2012	15:10	40	NAP	7415	111850	553230
Den Helder	1/2/2012	15:20	38	NAP	7415	111850	553230
Den Helder	1/2/2012	15:30	35	NAP	7415	111850	553230
Den Helder	1/2/2012	15:40	30	NAP	7415	111850	553230
Den Helder	1/2/2012	15:50	24	NAP	7415	111850	553230
Den Helder	1/2/2012	16:00	18	NAP	7415	111850	553230
Den Helder	1/2/2012	16:10	12	NAP	7415	111850	553230
Den Helder	1/2/2012	16:20	8	NAP	7415	111850	553230
Den Helder	1/2/2012	16:30	2	NAP	7415	111850	553230
Den Helder	1/2/2012	16:40	-2	NAP	7415	111850	553230
Den Helder	1/2/2012	16:50	-6	NAP	7415	111850	553230
Den Helder	1/2/2012	17:00	-11	NAP	7415	111850	553230
Den Helder	1/2/2012	17:10	-14	NAP	7415	111850	553230
Den Helder	1/2/2012	17:20	-17	NAP	7415	111850	553230
Den Helder	1/2/2012	17:30	-21	NAP	7415	111850	553230
Den Helder	1/2/2012	17:40	-24	NAP	7415	111850	553230
Den Helder	1/2/2012	17:50	-27	NAP	7415	111850	553230
Den Helder	1/2/2012	18:00	-28	NAP	7415	111850	553230
Den Helder	1/2/2012	18:10	-28	NAP	7415	111850	553230
Den Helder	1/2/2012	18:20	-30	NAP	7415	111850	553230
Den Helder	1/2/2012	18:30	-29	NAP	7415	111850	553230
Den Helder	1/2/2012	18:40	-30	NAP	7415	111850	553230
Den Helder	1/2/2012	18:50	-30	NAP	7415	111850	553230
Den Helder	1/2/2012	19:00	-29	NAP	7415	111850	553230
Den Helder	1/2/2012	19:10	-29	NAP	7415	111850	553230
Den Helder	1/2/2012	19:20	-28	NAP	7415	111850	553230
Den Helder	1/2/2012	19:30	-25	NAP	7415	111850	553230
Den Helder	1/2/2012	19:40	-23	NAP	7415	111850	553230
Den Helder	1/2/2012	19:50	-21	NAP	7415	111850	553230
Den Helder	1/2/2012	20:00	-16	NAP	7415	111850	553230
Den Helder	1/2/2012	20:10	-11	NAP	7415	111850	553230
Den Helder	1/2/2012	20:20	-5	NAP	7415	111850	553230
Den Helder	1/2/2012	20:30	0	NAP	7415	111850	553230
Den Helder	1/2/2012	20:40	8	NAP	7415	111850	553230
Den Helder	1/2/2012	20:50	16	NAP	7415	111850	553230
Den Helder	1/2/2012	21:00	24	NAP	7415	111850	553230
Den Helder	1/2/2012	21:10	30	NAP	7415	111850	553230
Den Helder	1/2/2012	21:20	39	NAP	7415	111850	553230
Den Helder	1/2/2012	21:30	46	NAP	7415	111850	553230
Den Helder	1/2/2012	21:40	54	NAP	7415	111850	553230
Den Helder	1/2/2012	21:50	61	NAP	7415	111850	553230
Den Helder	1/2/2012	22:00	65	NAP	7415	111850	553230
Den Helder	1/2/2012	22:10	68	NAP	7415	111850	553230
Den Helder	1/2/2012	22:20	72	NAP	7415	111850	553230
Den Helder	1/2/2012	22:30	74	NAP	7415	111850	553230
Den Helder	1/2/2012	22:40	76	NAP	7415	111850	553230
Den Helder	1/2/2012	22:50	78	NAP	7415	111850	553230
Den Helder	1/2/2012	23:00	80	NAP	7415	111850	553230
Den Helder	1/2/2012	23:10	80	NAP	7415	111850	553230
Den Helder	1/2/2012	23:20	81	NAP	7415	111850	553230
Den Helder	1/2/2012	23:30	82	NAP	7415	111850	553230
Den Helder	1/2/2012	23:40	82	NAP	7415	111850	553230
Den Helder	1/2/2012	23:50	83	NAP	7415	111850	553230
Den Helder	1/3/2012	0:00	84	NAP	7415	111850	553230
Den Helder	1/3/2012	0:10	84	NAP	7415	111850	553230
Den Helder	1/3/2012	0:20	84	NAP	7415	111850	553230
Den Helder	1/3/2012	0:30	83	NAP	7415	111850	553230
Den Helder	1/3/2012	0:40	84	NAP	7415	111850	553230
Den Helder	1/3/2012	0:50	86	NAP	7415	111850	553230
Den Helder	1/3/2012	1:00	86	NAP	7415	111850	553230
Den Helder	1/3/2012	1:10	86	NAP	7415	111850	553230
Den Helder	1/3/2012	1:20	86	NAP	7415	111850	553230
Den Helder	1/3/2012	1:30	85	NAP	7415	111850	553230
Den Helder	1/3/2012	1:40	86	NAP	7415	111850	553230
Den Helder	1/3/2012	1:50	84	NAP	7415	111850	553230
Den Helder	1/3/2012	2:00	83	NAP	7415	111850	553230
Den Helder	1/3/2012	2:10	82	NAP	7415	111850	553230
Den Helder	1/3/2012	2:20	80	NAP	7415	111850	553230
Den Helder	1/3/2012	2:30	78	NAP	7415	111850	553230
Den Helder	1/3/2012	2:40	77	NAP	7415	111850	553230
Den Helder	1/3/2012	2:50	74	NAP	7415	111850	553230
Den Helder	1/3/2012	3:00	71	NAP	7415	111850	553230
Den Helder	1/3/2012	3:10	67	NAP	7415	111850	553230
Den Helder	1/3/2012	3:20	62	NAP	7415	111850	553230
Den Helder	1/3/2012	3:30	56	NAP	7415	111850	553230
Den Helder	1/3/2012	3:40	49	NAP	7415	111850	553230
Den Helder	1/3/2012	3:50	42	NAP	7415	111850	553230
Den Helder	1/3/2012	4:00	36	NAP	7415	111850	553230
Den Helder	1/3/2012	4:10	32	NAP	7415	111850	553230
Den Helder	1/3/2012	4:20	30	NAP	7415	111850	553230
Den Helder	1/3/2012	4:30	26	NAP	7415	111850	553230
Den Helder	1/3/2012	4:40	18	NAP	7415	111850	553230
Den Helder	1/3/2012	4:50	11	NAP	7415	111850	553230
Den Helder	1/3/2012	5:00	7	NAP	7415	111850	553230
Den Helder	1/3/2012	5:10	1	NAP	7415	111850	553230
Den Helder	1/3/2012	5:20	-4	NAP	7415	111850	553230
Den Helder	1/3/2012	5:30	-6	NAP	7415	111850	553230
Den Helder	1/3/2012	5:40	-9	NAP	7415	111850	553230
Den Helder	1/3/2012	5:50	-13	NAP	7415	111850	553230
Den Helder	1/3/2012	6:00	-18	NAP	7415	111850	553230
Den Helder	1/3/2012	6:10	-21	NAP	7415	111850	553230
Den Helder	1/3/2012	6:20	-24	NAP	7415	111850	553230
Den Helder	1/3/2012	6:30	-26	NAP	7415	111850	553230
Den Helder	1/3/2012	6:40	-26	NAP	7415	111850	553230
Den Helder	1/3/2012	6:50	-26	NAP	7415	111850	553230
Den Helder	1/3/2012	7:00	-26	NAP	7415	111850	553230
Den Helder	1/3/2012	7:10	-26	NAP	7415	111850	553230
Den Helder	1/3/2012	7:20	-26	NAP	7415	111850	553230
Den Helder	1/3/2012	7:30	-26	NAP	7415	111850	553230
Den Helder	1/3/2012	7:40	-26	NAP	7415	111850	553230
Den Helder	1/3/2012	7:50	-27	NAP	7415	111850	553230
Den Helder	1/3/2012	8:00	-25	NAP	7415	111850	553230
Den Helder	1/3/2012	8:10	-23	NAP	7415	111850	553230
Den Helder	1/3/2012	8:20	-21	NAP	7415	111850	553230
Den Helder	1/3/2012	8:30	-17	NAP	7415	111850	553230
Den Helder	1/3/2012	8:40	-11	NAP	7415	111850	553230
Den Helder	1/3/2012	8:50	-6	NAP	7415	111850	553230
Den Helder	1/3/2012	9:00	-4	NAP	7415	111850	553230
Den Helder	1/3/2012	9:10	1	NAP	7415	111850	553230
Den Helder	1/3/2012	9:20	11	NAP	7415	111850	553230
Den Helder	1/3/2012	9:30	23	NAP	7415	111850	553230
Den Helder	1/3/2012	9:40	33	NAP	7415	111850	553230
Den Helder	1/3/2012	9:50	40	NAP	7415	111850	553230
Den Helder	1/3/2012	10:00	44	NAP	7415	111850	553230
Den Helder	1/3/2012	10:10	51	NAP	7415	111850	553230
Den Helder	1/3/2012	10:20	55	NAP	7415	111850	553230
Den Helder	1/3/2012	10:30	58	NAP	7415	111850	553230
Den Helder	1/3/2012	10:40	60	NAP	7415	111850	553230
Den Helder	1/3/2012	10:50	63	NAP	7415	111850	553230
Den Helder	1/3/2012	11:00	63	NAP	7415	111850	553230
Den Helder	1/3/2012	11:10	60	NAP	7415	111850	553230
Den Helder	1/3/2012	11:20	59	NAP	7415	111850	553230
Den Helder	1/3/2012	11:30	58	NAP	7415	111850	553230
Den Helder	1/3/2012	11:40	58	NAP	7415	111850	553230
Den Helder	1/3/2012	11:50	58	NAP	7415	111850	553230
Den Helder	1/3/2012	12:00	58	NAP	7415	111850	553230
Den Helder	1/3/2012	12:10	56	NAP	7415	111850	553230
Den Helder	1/3/2012	12:20	55	NAP	7415	111850	553230
Den Helder	1/3/2012	12:30	54	NAP	7415	111850	553230
Den Helder	1/3/2012	12:40	54	NAP	7415	111850	553230
Den Helder	1/3/2012	12:50	54	NAP	7415	111850	553230
Den Helder	1/3/2012	13:00	52	NAP	7415	111850	553230
Den Helder	1/3/2012	13:10	52	NAP	7415	111850	553230
Den Helder	1/3/2012	13:20	53	NAP	7415	111850	553230
Den Helder	1/3/2012	13:30	53	NAP	7415	111850	553230
Den Helder	1/3/2012	13:40	53	NAP	7415	111850	553230
Den Helder	1/3/2012	13:50	52	NAP	7415	111850	553230
Den Helder	1/3/2012	14:00	50	NAP	7415	111850	553230
Den Helder	1/3/2012	14:10	50	NAP	7415	111850	553230
Den Helder	1/3/2012	14:20	51	NAP	7415	111850	553230
Den Helder	1/3/2012	14:30	53	NAP	7415	111850	553230
Den Helder	1/3/2012	14:40	54	NAP	7415	111850	553230
Den Helder	1/3/2012	14:50	65	NAP	7415	111850	553230
Den Helder	1/3/2012	15:00	82	NAP	7415	111850	553230
Den Helder	1/3/2012	15:10	71	NAP	7415	111850	553230
Den Helder	1/3/2012	15:20	70	NAP	7415	111850	553230
Den Helder	1/3/2012	15:30	64	NAP	7415	111850	553230
Den Helder	1/3/2012	15:40	59	NAP	7415	111850	553230
Den Helder	1/3/2012	15:50	54	NAP	7415	111850	553230
Den Helder	1/3/2012	16:00	51	NAP	7415	111850	553230
Den Helder	1/3/2012	16:10	54	NAP	7415	111850	553230
Den Helder	1/3/2012	16:20	53	NAP	7415	111850	553230
Den Helder	1/3/2012	16:30	49	NAP	7415	111850	553230
Den Helder	1/3/2012	16:40	42	NAP	7415	111850	553230
Den Helder	1/3/2012	16:50	38	NAP	7415	111850	553230
Den Helder	1/3/2012	17:00	38	NAP	7415	111850	553230
Den Helder	1/3/2012	17:10	34	NAP	7415	111850	553230
Den Helder	1/3/2012	17:20	32	NAP	7415	111850	553230
Den Helder	1/3/2012	17:30	33	NAP	7415	111850	553230
Den Helder	1/3/2012	17:40	36	NAP	7415	111850	553230
Den Helder	1/3/2012	17:50	35	NAP	7415	111850	553230
Den Helder	1/3/2012	18:00	32	NAP	7415	111850	553230
Den Helder	1/3/2012	18:10	29	NAP	7415	111850	553230
Den Helder	1/3/2012	18:20	24	NAP	7415	111850	553230
Den Helder	1/3/2012	18:30	20	NAP	7415	111850	553230
Den Helder	1/3/2012	18:40	23	NAP	7415	111850	553230
Den Helder	1/3/2012	18:50	23	NAP	7415	111850	553230
Den Helder	1/3/2012	19:00	20	NAP	7415	111850	553230
Den Helder	1/3/2012	19:10	20	NAP	7415	111850	553230
Den Helder	1/3/2012	19:20	20	NAP	7415	111850	553230
Den Helder	1/3/2012	19:30	22	NAP	7415	111850	553230
Den Helder	1/3/2012	19:40	25	NAP	7415	111850	553230
Den Helder	1/3/2012	19:50	35	NAP	7415	111850	553230
Den Helder	1/3/2012	20:00	41	NAP	7415	111850	553230
Den Helder	1/3/2012	20:10	49	NAP	7415	111850	553230
Den Helder	1/3/2012	20:20	50	NAP	7415	111850	553230
Den Helder	1/3/2012	20:30	50	NAP	7415	111850	553230
Den Helder	1/3/2012	20:40	61	NAP	7415	111850	553230
Den Helder	1/3/2012	20:50	69	NAP	7415	111850	553230
Den Helder	1/3/2012	21:00	70	NAP	7415	111850	553230
Den Helder	1/3/2012	21:10	76	NAP	7415	111850	553230
Den Helder	1/3/2012	21:20	86	NAP	7415	111850	553230
Den Helder	1/3/2012	21:30	92	NAP	7415	111850	553230
Den Helder	1/3/2012	21:40	94	NAP	7415	111850	553230
Den Helder	1/3/2012	21:50	93	NAP	7415	111850	553230
Den Helder	1/3/2012	22:00	98	NAP	7415	111850	553230
Den Helder	1/3/2012	22:10	101	NAP	7415	111850	553230
Den Helder	1/3/2012	22:20	104	NAP	7415	111850	553230
Den Helder	1/3/2012	22:30	108	NAP	7415	111850	553230
Den Helder	1/3/2012	22:40	113	NAP	7415	111850	553230
Den Helder	1/3/2012	22:50	117	NAP	7415	111850	553230
Den Helder	1/3/2012	23:00	121	NAP	7415	111850	553230
Den Helder	1/3/2012	23:10	126	NAP	7415	111850	553230
Den Helder	1/3/2012	23:20	128	NAP	7415	111850	553230
Den Helder	1/3/2012	23:30	130	NAP	7415	111850	553230
Den Helder	1/3/2012	23:40	131	NAP	7415	111850	553230
Den Helder	1/3/2012	23:50	134	NAP	7415	111850	553230
Den Helder	1/4/2012	0:00	137	NAP	7415	111850	553230
Den Helder	1/4/2012	0:10	141	NAP	7415	111850	553230
Den Helder	1/4/2012	0:20	143	NAP	7415	111850	553230
Den Helder	1/4/2012	0:30	146	NAP	7415	111850	553230
Den Helder	1/4/2012	0:40	150	NAP	7415	111850	553230
Den Helder	1/4/2012	0:50	154	NAP	7415	111850	553230
Den Helder	1/4/2012	1:00	156	NAP	7415	111850	553230
Den Helder	1/4/2012	1:10	158	NAP	7415	111850	553230
Den Helder	1/4/2012	1:20	159	NAP	7415	111850	553230
Den Helder	1/4/2012	1:30	158	NAP	7415	111850	553230
Den Helder	1/4/2012	1:40	159	NAP	7415	111850	553230
Den Helder	1/4/2012	1:50	161	NAP	7415	111850	553230
Den Helder	1/4/2012	2:00	162	NAP	7415	111850	553230
Den Helder	1/4/2012	2:10	162	NAP	7415	111850	553230
Den Helder	1/4/2012	2:20	163	NAP	7415	111850	553230
Den Helder	1/4/2012	2:30	165	NAP	7415	111850	553230
Den Helder	1/4/2012	2:40	164	NAP	7415	111850	553230
Den Helder	1/4/2012	2:50	165	NAP	7415	111850	553230
Den Helder	1/4/2012	3:00	162	NAP	7415	111850	553230
Den Helder	1/4/2012	3:10	163	NAP	7415	111850	553230
Den Helder	1/4/2012	3:20	164	NAP	7415	111850	553230
Den Helder	1/4/2012	3:30	163	NAP	7415	111850	553230
Den Helder	1/4/2012	3:40	162	NAP	7415	111850	553230
Den Helder	1/4/2012	3:50	160	NAP	7415	111850	553230
Den Helder	1/4/2012	4:00	157	NAP	7415	111850	553230
Den Helder	1/4/2012	4:10	154	NAP	7415	111850	553230
Den Helder	1/4/2012	4:20	152	NAP	7415	111850	553230
Den Helder	1/4/2012	4:30	150	NAP	7415	111850	553230
Den Helder	1/4/2012	4:40	145	NAP	7415	111850	553230
Den Helder	1/4/2012	4:50	140	NAP	7415	111850	553230
Den Helder	1/4/2012	5:00	139	NAP	7415	111850	553230
Den Helder	1/4/2012	5:10	134	NAP	7415	111850	553230
Den Helder	1/4/2012	5:20	132	NAP	7415	111850	553230
Den Helder	1/4/2012	5:30	127	NAP	7415	111850	553230
Den Helder	1/4/2012	5:40	119	NAP	7415	111850	553230
Den Helder	1/4/2012	5:50	109	NAP	7415	111850	553230
Den Helder	1/4/2012	6:00	107	NAP	7415	111850	553230
Den Helder	1/4/2012	6:10	107	NAP	7415	111850	553230
Den Helder	1/4/2012	6:20	107	NAP	7415	111850	553230
Den Helder	1/4/2012	6:30	102	NAP	7415	111850	553230
Den Helder	1/4/2012	6:40	97	NAP	7415	111850	553230
Den Helder	1/4/2012	6:50	94	NAP	7415	111850	553230
Den Helder	1/4/2012	7:00	89	NAP	7415	111850	553230
Den Helder	1/4/2012	7:10	85	NAP	7415	111850	553230
Den Helder	1/4/2012	7:20	86	NAP	7415	111850	553230
Den Helder	1/4/2012	7:30	89	NAP	7415	111850	553230
Den Helder	1/4/2012	7:40	91	NAP	7415	111850	553230
Den Helder	1/4/2012	7:50	92	NAP	7415	111850	553230
Den Helder	1/4/2012	8:00	93	NAP	7415	111850	553230
Den Helder	1/4/2012	8:10	92	NAP	7415	111850	553230
Den Helder	1/4/2012	8:20	93	NAP	7415	111850	553230
Den Helder	1/4/2012	8:30	93	NAP	7415	111850	553230
Den Helder	1/4/2012	8:40	94	NAP	7415	111850	553230
Den Helder	1/4/2012	8:50	94	NAP	7415	111850	553230
Den Helder	1/4/2012	9:00	98	NAP	7415	111850	553230
Den Helder	1/4/2012	9:10	99	NAP	7415	111850	553230
Den Helder	1/4/2012	9:20	101	NAP	7415	111850	553230
Den Helder	1/4/2012	9:30	101	NAP	7415	111850	553230
Den Helder	1/4/2012	9:40	101	NAP	7415	111850	553230
Den Helder	1/4/2012	9:50	102	NAP	7415	111850	553230
Den Helder	1/4/2012	10:00	108	NAP	7415	111850	553230
Den Helder	1/4/2012	10:10	112	NAP	7415	111850	553230
Den Helder	1/4/2012	10:20	116	NAP	7415	111850	553230
Den Helder	1/4/2012	10:30	120	NAP	7415	111850	553230
Den Helder	1/4/2012	10:40	122	NAP	7415	111850	553230
Den Helder	1/4/2012	10:50	127	NAP	7415	111850	553230
Den Helder	1/4/2012	11:00	132	NAP	7415	111850	553230
Den Helder	1/4/2012	11:10	138	NAP	7415	111850	553230
Den Helder	1/4/2012	11:20	141	NAP	7415	111850	553230
Den Helder	1/4/2012	11:30	144	NAP	7415	111850	553230
Den Helder	1/4/2012	11:40	146	NAP	7415	111850	553230
Den Helder	1/4/2012	11:50	148	NAP	7415	111850	553230
Den Helder	1/4/2012	12:00	151	NAP	7415	111850	553230
Den Helder	1/4/2012	12:10	155	NAP	7415	111850	553230
Den Helder	1/4/2012	12:20	157	NAP	7415	111850	553230
Den Helder	1/4/2012	12:30	161	NAP	7415	111850	553230
Den Helder	1/4/2012	12:40	161	NAP	7415	111850	553230
Den Helder	1/4/2012	12:50	161	NAP	7415	111850	553230
Den Helder	1/4/2012	13:00	162	NAP	7415	111850	553230
Den Helder	1/4/2012	13:10	160	NAP	7415	111850	553230
Den Helder	1/4/2012	13:20	161	NAP	7415	111850	553230
Den Helder	1/4/2012	13:30	161	NAP	7415	111850	553230
Den Helder	1/4/2012	13:40	162	NAP	7415	111850	553230
Den Helder	1/4/2012	13:50	162	NAP	7415	111850	553230
Den Helder	1/4/2012	14:00	160	NAP	7415	111850	553230
Den Helder	1/4/2012	14:10	159	NAP	7415	111850	553230
Den Helder	1/4/2012	14:20	158	NAP	7415	111850	553230
Den Helder	1/4/2012	14:30	158	NAP	7415	111850	553230
Den Helder	1/4/2012	14:40	157	NAP	7415	111850	553230
Den Helder	1/4/2012	14:50	156	NAP	7415	111850	553230
Den Helder	1/4/2012	15:00	154	NAP	7415	111850	553230
Den Helder	1/4/2012	15:10	151	NAP	7415	111850	553230
Den Helder	1/4/2012	15:20	149	NAP	7415	111850	553230
Den Helder	1/4/2012	15:30	145	NAP	7415	111850	553230
Den Helder	1/4/2012	15:40	142	NAP	7415	111850	553230
Den Helder	1/4/2012	15:50	136	NAP	7415	111850	553230
Den Helder	1/4/2012	16:00	133	NAP	7415	111850	553230
Den Helder	1/4/2012	16:10	129	NAP	7415	111850	553230
Den Helder	1/4/2012	16:20	126	NAP	7415	111850	553230
Den Helder	1/4/2012	16:30	121	NAP	7415	111850	553230
Den Helder	1/4/2012	16:40	116	NAP	7415	111850	553230
Den Helder	1/4/2012	16:50	110	NAP	7415	111850	553230
Den Helder	1/4/2012	17:00	102	NAP	7415	111850	553230
Den Helder	1/4/2012	17:10	94	NAP	7415	111850	553230
Den Helder	1/4/2012	17:20	88	NAP	7415	111850	553230
Den Helder	1/4/2012	17:30	81	NAP	7415	111850	553230
Den Helder	1/4/2012	17:40	74	NAP	7415	111850	553230
Den Helder	1/4/2012	17:50	68	NAP	7415	111850	553230
Den Helder	1/4/2012	18:00	64	NAP	7415	111850	553230
Den Helder	1/4/2012	18:10	61	NAP	7415	111850	553230
Den Helder	1/4/2012	18:20	54	NAP	7415	111850	553230
Den Helder	1/4/2012	18:30	48	NAP	7415	111850	553230
Den Helder	1/4/2012	18:40	44	NAP	7415	111850	553230
Den Helder	1/4/2012	18:50	41	NAP	7415	111850	553230
Den Helder	1/4/2012	19:00	36	NAP	7415	111850	553230
Den Helder	1/4/2012	19:10	29	NAP	7415	111850	553230
Den Helder	1/4/2012	19:20	20	NAP	7415	111850	553230
Den Helder	1/4/2012	19:30	16	NAP	7415	111850	553230
Den Helder	1/4/2012	19:40	12	NAP	7415	111850	553230
Den Helder	1/4/2012	19:50	9	NAP	7415	111850	553230
Den Helder	1/4/2012	20:00	9	NAP	7415	111850	553230
Den Helder	1/4/2012	20:10	8	NAP	7415	111850	553230
Den Helder	1/4/2012	20:20	5	NAP	7415	111850	553230
Den Helder	1/4/2012	20:30	1	NAP	7415	111850	553230
Den Helder	1/4/2012	20:40	-1	NAP	7415	111850	553230
Den Helder	1/4/2012	20:50	-2	NAP	7415	111850	553230
Den Helder	1/4/2012	21:00	-1	NAP	7415	111850	553230
Den Helder	1/4/2012	21:10	-1	NAP	7415	111850	553230
Den Helder	1/4/2012	21:20	0	NAP	7415	111850	553230
Den Helder	1/4/2012	21:30	-1	NAP	7415	111850	553230
Den Helder	1/4/2012	21:40	-2	NAP	7415	111850	553230
Den Helder	1/4/2012	21:50	-2	NAP	7415	111850	553230
Den Helder	1/4/2012	22:00	0	NAP	7415	111850	553230
Den Helder	1/4/2012	22:10	2	NAP	7415	111850	553230
Den Helder	1/4/2012	22:20	3	NAP	7415	111850	553230
Den Helder	1/4/2012	22:30	5	NAP	7415	111850	553230
Den Helder	1/4/2012	22:40	8	NAP	7415	111850	553230
Den Helder	1/4/2012	22:50	10	NAP	7415	111850	553230
Den Helder	1/4/2012	23:00	18	NAP	7415	111850	553230
Den Helder	1/4/2012	23:10	25	NAP	7415	111850	553230
Den Helder	1/4/2012	23:20	32	NAP	7415	111850	553230
Den Helder	1/4/2012	23:30	41	NAP	7415	111850	553230
Den Helder	1/4/2012	23:40	48	NAP	7415	111850	553230
Den Helder	1/4/2012	23:50	55	NAP	7415	111850	553230
Den Helder	1/5/2012	0:00	62	NAP	7415	111850	553230
Den Helder	1/5/2012	0:10	66	NAP	7415	111850	553230
Den Helder	1/5/2012	0:20	70	NAP	7415	111850	553230
Den Helder	1/5/2012	0:30	74	NAP	7415	111850	553230
Den Helder	1/5/2012	0:40	77	NAP	7415	111850	553230
Den Helder	1/5/2012	0:50	79	NAP	7415	111850	553230
Den Helder	1/5/2012	1:00	82	NAP	7415	111850	553230
Den Helder	1/5/2012	1:10	84	NAP	7415	111850	553230
Den Helder	1/5/2012	1:20	85	NAP	7415	111850	553230
Den Helder	1/5/2012	1:30	86	NAP	7415	111850	553230
Den Helder	1/5/2012	1:40	86	NAP	7415	111850	553230
Den Helder	1/5/2012	1:50	86	NAP	7415	111850	553230
Den Helder	1/5/2012	2:00	86	NAP	7415	111850	553230
Den Helder	1/5/2012	2:10	86	NAP	7415	111850	553230
Den Helder	1/5/2012	2:20	85	NAP	7415	111850	553230
Den Helder	1/5/2012	2:30	84	NAP	7415	111850	553230
Den Helder	1/5/2012	2:40	84	NAP	7415	111850	553230
Den Helder	1/5/2012	2:50	86	NAP	7415	111850	553230
Den Helder	1/5/2012	3:00	86	NAP	7415	111850	553230
Den Helder	1/5/2012	3:10	87	NAP	7415	111850	553230
Den Helder	1/5/2012	3:20	90	NAP	7415	111850	553230
Den Helder	1/5/2012	3:30	94	NAP	7415	111850	553230
Den Helder	1/5/2012	3:40	98	NAP	7415	111850	553230
Den Helder	1/5/2012	3:50	103	NAP	7415	111850	553230
Den Helder	1/5/2012	4:00	112	NAP	7415	111850	553230
Den Helder	1/5/2012	4:10	122	NAP	7415	111850	553230
Den Helder	1/5/2012	4:20	120	NAP	7415	111850	553230
Den Helder	1/5/2012	4:30	117	NAP	7415	111850	553230
Den Helder	1/5/2012	4:40	116	NAP	7415	111850	553230
Den Helder	1/5/2012	4:50	116	NAP	7415	111850	553230
Den Helder	1/5/2012	5:00	120	NAP	7415	111850	553230
Den Helder	1/5/2012	5:10	122	NAP	7415	111850	553230
Den Helder	1/5/2012	5:20	116	NAP	7415	111850	553230
Den Helder	1/5/2012	5:30	109	NAP	7415	111850	553230
Den Helder	1/5/2012	5:40	105	NAP	7415	111850	553230
Den Helder	1/5/2012	5:50	105	NAP	7415	111850	553230
Den Helder	1/5/2012	6:00	103	NAP	7415	111850	553230
Den Helder	1/5/2012	6:10	105	NAP	7415	111850	553230
Den Helder	1/5/2012	6:20	104	NAP	7415	111850	553230
Den Helder	1/5/2012	6:30	99	NAP	7415	111850	553230
Den Helder	1/5/2012	6:40	94	NAP	7415	111850	553230
Den Helder	1/5/2012	6:50	85	NAP	7415	111850	553230
Den Helder	1/5/2012	7:00	82	NAP	7415	111850	553230
Den Helder	1/5/2012	7:10	78	NAP	7415	111850	553230
Den Helder	1/5/2012	7:20	73	NAP	7415	111850	553230
Den Helder	1/5/2012	7:30	72	NAP	7415	111850	553230
Den Helder	1/5/2012	7:40	70	NAP	7415	111850	553230
Den Helder	1/5/2012	7:50	65	NAP	7415	111850	553230
Den Helder	1/5/2012	8:00	58	NAP	7415	111850	553230
Den Helder	1/5/2012	8:10	59	NAP	7415	111850	553230
Den Helder	1/5/2012	8:20	54	NAP	7415	111850	553230
Den Helder	1/5/2012	8:30	51	NAP	7415	111850	553230
Den Helder	1/5/2012	8:40	49	NAP	7415	111850	553230
Den Helder	1/5/2012	8:50	52	NAP	7415	111850	553230
Den Helder	1/5/2012	9:00	55	NAP	7415	111850	553230
Den Helder	1/5/2012	9:10	55	NAP	7415	111850	553230
Den Helder	1/5/2012	9:20	55	NAP	7415	111850	553230
Den Helder	1/5/2012	9:30	58	NAP	7415	111850	553230
Den Helder	1/5/2012	9:40	61	NAP	7415	111850	553230
Den Helder	1/5/2012	9:50	62	NAP	7415	111850	553230
Den Helder	1/5/2012	10:00	66	NAP	7415	111850	553230
Den Helder	1/5/2012	10:10	73	NAP	7415	111850	553230
Den Helder	1/5/2012	10:20	81	NAP	7415	111850	553230
Den Helder	1/5/2012	10:30	85	NAP	7415	111850	553230
Den Helder	1/5/2012	10:40	93	NAP	7415	111850	553230
Den Helder	1/5/2012	10:50	102	NAP	7415	111850	553230
Den Helder	1/5/2012	11:00	108	NAP	7415	111850	553230
Den Helder	1/5/2012	11:10	108	NAP	7415	111850	553230
Den Helder	1/5/2012	11:20	112	NAP	7415	111850	553230
Den Helder	1/5/2012	11:30	121	NAP	7415	111850	553230
Den Helder	1/5/2012	11:40	135	NAP	7415	111850	553230
Den Helder	1/5/2012	11:50	144	NAP	7415	111850	553230
Den Helder	1/5/2012	12:00	144	NAP	7415	111850	553230
Den Helder	1/5/2012	12:10	143	NAP	7415	111850	553230
Den Helder	1/5/2012	12:20	150	NAP	7415	111850	553230
Den Helder	1/5/2012	12:30	156	NAP	7415	111850	553230
Den Helder	1/5/2012	12:40	162	NAP	7415	111850	553230
Den Helder	1/5/2012	12:50	167	NAP	7415	111850	553230
Den Helder	1/5/2012	13:00	170	NAP	7415	111850	553230
Den Helder	1/5/2012	13:10	175	NAP	7415	111850	553230
Den Helder	1/5/2012	13:20	177	NAP	7415	111850	553230
Den Helder	1/5/2012	13:30	179	NAP	7415	111850	553230
Den Helder	1/5/2012	13:40	181	NAP	7415	111850	553230
Den Helder	1/5/2012	13:50	184	NAP	7415	111850	553230
Den Helder	1/5/2012	14:00	190	NAP	7415	111850	553230
Den Helder	1/5/2012	14:10	192	NAP	7415	111850	553230
Den Helder	1/5/2012	14:20	192	NAP	7415	111850	553230
Den Helder	1/5/2012	14:30	194	NAP	7415	111850	553230
Den Helder	1/5/2012	14:40	194	NAP	7415	111850	553230
Den Helder	1/5/2012	14:50	199	NAP	7415	111850	553230
Den Helder	1/5/2012	15:00	202	NAP	7415	111850	553230
Den Helder	1/5/2012	15:10	202	NAP	7415	111850	553230
Den Helder	1/5/2012	15:20	201	NAP	7415	111850	553230
Den Helder	1/5/2012	15:30	201	NAP	7415	111850	553230
Den Helder	1/5/2012	15:40	200	NAP	7415	111850	553230
Den Helder	1/5/2012	15:50	199	NAP	7415	111850	553230
Den Helder	1/5/2012	16:00	200	NAP	7415	111850	553230
Den Helder	1/5/2012	16:10	203	NAP	7415	111850	553230
Den Helder	1/5/2012	16:20	205	NAP	7415	111850	553230
Den Helder	1/5/2012	16:30	208	NAP	7415	111850	553230
Den Helder	1/5/2012	16:40	209	NAP	7415	111850	553230
Den Helder	1/5/2012	16:50	208	NAP	7415	111850	553230
Den Helder	1/5/2012	17:00	206	NAP	7415	111850	553230
Den Helder	1/5/2012	17:10	202	NAP	7415	111850	553230
Den Helder	1/5/2012	17:20	201	NAP	7415	111850	553230
Den Helder	1/5/2012	17:30	196	NAP	7415	111850	553230
Den Helder	1/5/2012	17:40	193	NAP	7415	111850	553230
Den Helder	1/5/2012	17:50	189	NAP	7415	111850	553230
Den Helder	1/5/2012	18:00	185	NAP	7415	111850	553230
Den Helder	1/5/2012	18:10	182	NAP	7415	111850	553230
Den Helder	1/5/2012	18:20	182	NAP	7415	111850	553230
Den Helder	1/5/2012	18:30	177	NAP	7415	111850	553230
Den Helder	1/5/2012	18:40	168	NAP	7415	111850	553230
Den Helder	1/5/2012	18:50	161	NAP	7415	111850	553230
Den Helder	1/5/2012	19:00	152	NAP	7415	111850	553230
Den Helder	1/5/2012	19:10	142	NAP	7415	111850	553230
Den Helder	1/5/2012	19:20	142	NAP	7415	111850	553230
Den Helder	1/5/2012	19:30	144	NAP	7415	111850	553230
Den Helder	1/5/2012	19:40	140	NAP	7415	111850	553230
Den Helder	1/5/2012	19:50	138	NAP	7415	111850	553230
Den Helder	1/5/2012	20:00	142	NAP	7415	111850	553230
Den Helder	1/5/2012	20:10	136	NAP	7415	111850	553230
Den Helder	1/5/2012	20:20	137	NAP	7415	111850	553230
Den Helder	1/5/2012	20:30	134	NAP	7415	111850	553230
Den Helder	1/5/2012	20:40	128	NAP	7415	111850	553230
Den Helder	1/5/2012	20:50	119	NAP	7415	111850	553230
Den Helder	1/5/2012	21:00	116	NAP	7415	111850	553230
Den Helder	1/5/2012	21:10	118	NAP	7415	111850	553230
Den Helder	1/5/2012	21:20	121	NAP	7415	111850	553230
Den Helder	1/5/2012	21:30	121	NAP	7415	111850	553230
Den Helder	1/5/2012	21:40	119	NAP	7415	111850	553230
Den Helder	1/5/2012	21:50	122	NAP	7415	111850	553230
Den Helder	1/5/2012	22:00	121	NAP	7415	111850	553230
Den Helder	1/5/2012	22:10	119	NAP	7415	111850	553230
Den Helder	1/5/2012	22:20	120	NAP	7415	111850	553230
Den Helder	1/5/2012	22:30	120	NAP	7415	111850	553230
Den Helder	1/5/2012	22:40	118	NAP	7415	111850	553230
Den Helder	1/5/2012	22:50	121	NAP	7415	111850	553230
Den Helder	1/5/2012	23:00	119	NAP	7415	111850	553230
Den Helder	1/5/2012	23:10	120	NAP	7415	111850	553230
Den Helder	1/5/2012	23:20	119	NAP	7415	111850	553230
Den Helder	1/5/2012	23:30	122	NAP	7415	111850	553230
Den Helder	1/5/2012	23:40	118	NAP	7415	111850	553230
Den Helder	1/5/2012	23:50	123	NAP	7415	111850	553230
Den Helder	1/6/2012	0:00	128	NAP	7415	111850	553230
Den Helder	1/6/2012	0:10	132	NAP	7415	111850	553230
Den Helder	1/6/2012	0:20	137	NAP	7415	111850	553230
Den Helder	1/6/2012	0:30	138	NAP	7415	111850	553230
Den Helder	1/6/2012	0:40	141	NAP	7415	111850	553230
Den Helder	1/6/2012	0:50	146	NAP	7415	111850	553230
Den Helder	1/6/2012	1:00	150	NAP	7415	111850	553230
Den Helder	1/6/2012	1:10	152	NAP	7415	111850	553230
Den Helder	1/6/2012	1:20	154	NAP	7415	111850	553230
Den Helder	1/6/2012	1:30	161	NAP	7415	111850	553230
Den Helder	1/6/2012	1:40	168	NAP	7415	111850	553230
Den Helder	1/6/2012	1:50	170	NAP	7415	111850	553230
Den Helder	1/6/2012	2:00	175	NAP	7415	111850	553230
Den Helder	1/6/2012	2:10	173	NAP	7415	111850	553230
Den Helder	1/6/2012	2:20	175	NAP	7415	111850	553230
Den Helder	1/6/2012	2:30	175	NAP	7415	111850	553230
Den Helder	1/6/2012	2:40	178	NAP	7415	111850	553230
Den Helder	1/6/2012	2:50	176	NAP	7415	111850	553230
Den Helder	1/6/2012	3:00	179	NAP	7415	111850	553230
Den Helder	1/6/2012	3:10	182	NAP	7415	111850	553230
Den Helder	1/6/2012	3:20	184	NAP	7415	111850	553230
Den Helder	1/6/2012	3:30	188	NAP	7415	111850	553230
Den Helder	1/6/2012	3:40	185	NAP	7415	111850	553230
Den Helder	1/6/2012	3:50	183	NAP	7415	111850	553230
Den Helder	1/6/2012	4:00	181	NAP	7415	111850	553230
Den Helder	1/6/2012	4:10	177	NAP	7415	111850	553230
Den Helder	1/6/2012	4:20	172	NAP	7415	111850	553230
Den Helder	1/6/2012	4:30	170	NAP	7415	111850	553230
Den Helder	1/6/2012	4:40	169	NAP	7415	111850	553230
Den Helder	1/6/2012	4:50	169	NAP	7415	111850	553230
Den Helder	1/6/2012	5:00	167	NAP	7415	111850	553230
Den Helder	1/6/2012	5:10	166	NAP	7415	111850	553230
Den Helder	1/6/2012	5:20	164	NAP	7415	111850	553230
Den Helder	1/6/2012	5:30	155	NAP	7415	111850	553230
Den Helder	1/6/2012	5:40	149	NAP	7415	111850	553230
Den Helder	1/6/2012	5:50	143	NAP	7415	111850	553230
Den Helder	1/6/2012	6:00	138	NAP	7415	111850	553230
Den Helder	1/6/2012	6:10	132	NAP	7415	111850	553230
Den Helder	1/6/2012	6:20	126	NAP	7415	111850	553230
Den Helder	1/6/2012	6:30	119	NAP	7415	111850	553230
Den Helder	1/6/2012	6:40	114	NAP	7415	111850	553230
Den Helder	1/6/2012	6:50	110	NAP	7415	111850	553230
Den Helder	1/6/2012	7:00	107	NAP	7415	111850	553230
Den Helder	1/6/2012	7:10	99	NAP	7415	111850	553230
Den Helder	1/6/2012	7:20	89	NAP	7415	111850	553230
Den Helder	1/6/2012	7:30	83	NAP	7415	111850	553230
Den Helder	1/6/2012	7:40	77	NAP	7415	111850	553230
Den Helder	1/6/2012	7:50	72	NAP	7415	111850	553230
Den Helder	1/6/2012	8:00	71	NAP	7415	111850	553230
Den Helder	1/6/2012	8:10	65	NAP	7415	111850	553230
Den Helder	1/6/2012	8:20	54	NAP	7415	111850	553230
Den Helder	1/6/2012	8:30	49	NAP	7415	111850	553230
Den Helder	1/6/2012	8:40	46	NAP	7415	111850	553230
Den Helder	1/6/2012	8:50	43	NAP	7415	111850	553230
Den Helder	1/6/2012	9:00	37	NAP	7415	111850	553230
Den Helder	1/6/2012	9:10	34	NAP	7415	111850	553230
Den Helder	1/6/2012	9:20	31	NAP	7415	111850	553230
Den Helder	1/6/2012	9:30	26	NAP	7415	111850	553230
Den Helder	1/6/2012	9:40	25	NAP	7415	111850	553230
Den Helder	1/6/2012	9:50	21	NAP	7415	111850	553230
Den Helder	1/6/2012	10:00	15	NAP	7415	111850	553230
Den Helder	1/6/2012	10:10	10	NAP	7415	111850	553230
Den Helder	1/6/2012	10:20	9	NAP	7415	111850	553230
Den Helder	1/6/2012	10:30	6	NAP	7415	111850	553230
Den Helder	1/6/2012	10:40	0	NAP	7415	111850	553230
Den Helder	1/6/2012	10:50	-4	NAP	7415	111850	553230
Den Helder	1/6/2012	11:00	-6	NAP	7415	111850	553230
Den Helder	1/6/2012	11:10	-8	NAP	7415	111850	553230
Den Helder	1/6/2012	11:20	-9	NAP	7415	111850	553230
Den Helder	1/6/2012	11:30	-10	NAP	7415	111850	553230
Den Helder	1/6/2012	11:40	-13	NAP	7415	111850	553230
Den Helder	1/6/2012	11:50	-14	NAP	7415	111850	553230
Den Helder	1/6/2012	12:00	-16	NAP	7415	111850	553230
Den Helder	1/6/2012	12:10	-16	NAP	7415	111850	553230
Den Helder	1/6/2012	12:20	-14	NAP	7415	111850	553230
Den Helder	1/6/2012	12:30	-13	NAP	7415	111850	553230
Den Helder	1/6/2012	12:40	-11	NAP	7415	111850	553230
Den Helder	1/6/2012	12:50	-9	NAP	7415	111850	553230
Den Helder	1/6/2012	13:00	-5	NAP	7415	111850	553230
Den Helder	1/6/2012	13:10	0	NAP	7415	111850	553230
Den Helder	1/6/2012	13:20	6	NAP	7415	111850	553230
Den Helder	1/6/2012	13:30	15	NAP	7415	111850	553230
Den Helder	1/6/2012	13:40	21	NAP	7415	111850	553230
Den Helder	1/6/2012	13:50	26	NAP	7415	111850	553230
Den Helder	1/6/2012	14:00	32	NAP	7415	111850	553230
Den Helder	1/6/2012	14:10	38	NAP	7415	111850	553230
Den Helder	1/6/2012	14:20	43	NAP	7415	111850	553230
Den Helder	1/6/2012	14:30	48	NAP	7415	111850	553230
Den Helder	1/6/2012	14:40	51	NAP	7415	111850	553230
Den Helder	1/6/2012	14:50	53	NAP	7415	111850	553230
Den Helder	1/6/2012	15:00	54	NAP	7415	111850	553230
Den Helder	1/6/2012	15:10	55	NAP	7415	111850	553230
Den Helder	1/6/2012	15:20	55	NAP	7415	111850	553230
Den Helder	1/6/2012	15:30	54	NAP	7415	111850	553230
Den Helder	1/6/2012	15:40	56	NAP	7415	111850	553230
Den Helder	1/6/2012	15:50	54	NAP	7415	111850	553230
Den Helder	1/6/2012	16:00	53	NAP	7415	111850	553230
Den Helder	1/6/2012	16:10	51	NAP	7415	111850	553230
Den Helder	1/6/2012	16:20	49	NAP	7415	111850	553230
Den Helder	1/6/2012	16:30	48	NAP	7415	111850	553230
Den Helder	1/6/2012	16:40	47	NAP	7415	111850	553230
Den Helder	1/6/2012	16:50	46	NAP	7415	111850	553230
Den Helder	1/6/2012	17:00	43	NAP	7415	111850	553230
Den Helder	1/6/2012	17:10	40	NAP	7415	111850	553230
Den Helder	1/6/2012	17:20	38	NAP	7415	111850	553230
Den Helder	1/6/2012	17:30	34	NAP	7415	111850	553230
Den Helder	1/6/2012	17:40	31	NAP	7415	111850	553230
Den Helder	1/6/2012	17:50	29	NAP	7415	111850	553230
Den Helder	1/6/2012	18:00	28	NAP	7415	111850	553230
Den Helder	1/6/2012	18:10	23	NAP	7415	111850	553230
Den Helder	1/6/2012	18:20	20	NAP	7415	111850	553230
Den Helder	1/6/2012	18:30	16	NAP	7415	111850	553230
Den Helder	1/6/2012	18:40	13	NAP	7415	111850	553230
Den Helder	1/6/2012	18:50	10	NAP	7415	111850	553230
Den Helder	1/6/2012	19:00	5	NAP	7415	111850	553230
Den Helder	1/6/2012	19:10	1	NAP	7415	111850	553230
Den Helder	1/6/2012	19:20	-2	NAP	7415	111850	553230
Den Helder	1/6/2012	19:30	-8	NAP	7415	111850	553230
Den Helder	1/6/2012	19:40	-13	NAP	7415	111850	553230
Den Helder	1/6/2012	19:50	-16	NAP	7415	111850	553230
Den Helder	1/6/2012	20:00	-22	NAP	7415	111850	553230
Den Helder	1/6/2012	20:10	-28	NAP	7415	111850	553230
Den Helder	1/6/2012	20:20	-34	NAP	7415	111850	553230
Den Helder	1/6/2012	20:30	-39	NAP	7415	111850	553230
Den Helder	1/6/2012	20:40	-44	NAP	7415	111850	553230
Den Helder	1/6/2012	20:50	-49	NAP	7415	111850	553230
Den Helder	1/6/2012	21:00	-54	NAP	7415	111850	553230
Den Helder	1/6/2012	21:10	-59	NAP	7415	111850	553230
Den Helder	1/6/2012	21:20	-64	NAP	7415	111850	553230
Den Helder	1/6/2012	21:30	-69	NAP	7415	111850	553230
Den Helder	1/6/2012	21:40	-73	NAP	7415	111850	553230
Den Helder	1/6/2012	21:50	-75	NAP	7415	111850	553230
Den Helder	1/6/2012	22:00	-80	NAP	7415	111850	553230
Den Helder	1/6/2012	22:10	-83	NAP	7415	111850	553230
Den Helder	1/6/2012	22:20	-86	NAP	7415	111850	553230
Den Helder	1/6/2012	22:30	-90	NAP	7415	111850	553230
Den Helder	1/6/2012	22:40	-93	NAP	7415	111850	553230
Den Helder	1/6/2012	22:50	-95	NAP	7415	111850	553230
Den Helder	1/6/2012	23:00	-96	NAP	7415	111850	553230
Den Helder	1/6/2012	23:10	-99	NAP	7415	111850	553230
Den Helder	1/6/2012	23:20	-101	NAP	7415	111850	553230
Den Helder	1/6/2012	23:30	-103	NAP	7415	111850	553230
Den Helder	1/6/2012	23:40	-103	NAP	7415	111850	553230
Den Helder	1/6/2012	23:50	-103	NAP	7415	111850	553230
Den Helder	1/7/2012	0:00	-102	NAP	7415	111850	553230
Den Helder	1/7/2012	0:10	-103	NAP	7415	111850	553230
Den Helder	1/7/2012	0:20	-101	NAP	7415	111850	553230
Den Helder	1/7/2012	0:30	-98	NAP	7415	111850	553230
Den Helder	1/7/2012	0:40	-94	NAP	7415	111850	553230
Den Helder	1/7/2012	0:50	-90	NAP	7415	111850	553230
Den Helder	1/7/2012	1:00	-86	NAP	7415	111850	553230
Den Helder	1/7/2012	1:10	-82	NAP	7415	111850	553230
Den Helder	1/7/2012	1:20	-71	NAP	7415	111850	553230
Den Helder	1/7/2012	1:30	-59	NAP	7415	111850	553230
Den Helder	1/7/2012	1:40	-46	NAP	7415	111850	553230
Den Helder	1/7/2012	1:50	-32	NAP	7415	111850	553230
Den Helder	1/7/2012	2:00	-17	NAP	7415	111850	553230
Den Helder	1/7/2012	2:10	-7	NAP	7415	111850	553230
Den Helder	1/7/2012	2:20	3	NAP	7415	111850	553230
Den Helder	1/7/2012	2:30	11	NAP	7415	111850	553230
Den Helder	1/7/2012	2:40	19	NAP	7415	111850	553230
Den Helder	1/7/2012	2:50	25	NAP	7415	111850	553230
Den Helder	1/7/2012	3:00	29	NAP	7415	111850	553230
Den Helder	1/7/2012	3:10	32	NAP	7415	111850	553230
Den Helder	1/7/2012	3:20	35	NAP	7415	111850	553230
Den Helder	1/7/2012	3:30	36	NAP	7415	111850	553230
Den Helder	1/7/2012	3:40	38	NAP	7415	111850	553230
Den Helder	1/7/2012	3:50	41	NAP	7415	111850	553230
Den Helder	1/7/2012	4:00	40	NAP	7415	111850	553230
Den Helder	1/7/2012	4:10	41	NAP	7415	111850	553230
Den Helder	1/7/2012	4:20	44	NAP	7415	111850	553230
Den Helder	1/7/2012	4:30	44	NAP	7415	111850	553230
Den Helder	1/7/2012	4:40	45	NAP	7415	111850	553230
Den Helder	1/7/2012	4:50	46	NAP	7415	111850	553230
Den Helder	1/7/2012	5:00	46	NAP	7415	111850	553230
Den Helder	1/7/2012	5:10	47	NAP	7415	111850	553230
Den Helder	1/7/2012	5:20	48	NAP	7415	111850	553230
Den Helder	1/7/2012	5:30	48	NAP	7415	111850	553230
Den Helder	1/7/2012	5:40	49	NAP	7415	111850	553230
Den Helder	1/7/2012	5:50	50	NAP	7415	111850	553230
Den Helder	1/7/2012	6:00	50	NAP	7415	111850	553230
Den Helder	1/7/2012	6:10	50	NAP	7415	111850	553230
Den Helder	1/7/2012	6:20	50	NAP	7415	111850	553230
Den Helder	1/7/2012	6:30	50	NAP	7415	111850	553230
Den Helder	1/7/2012	6:40	50	NAP	7415	111850	553230
Den Helder	1/7/2012	6:50	49	NAP	7415	111850	553230
Den Helder	1/7/2012	7:00	48	NAP	7415	111850	553230
Den Helder	1/7/2012	7:10	48	NAP	7415	111850	553230
Den Helder	1/7/2012	7:20	47	NAP	7415	111850	553230
Den Helder	1/7/2012	7:30	44	NAP	7415	111850	553230
Den Helder	1/7/2012	7:40	42	NAP	7415	111850	553230
Den Helder	1/7/2012	7:50	43	NAP	7415	111850	553230
Den Helder	1/7/2012	8:00	41	NAP	7415	111850	553230
Den Helder	1/7/2012	8:10	35	NAP	7415	111850	553230
Den Helder	1/7/2012	8:20	33	NAP	7415	111850	553230
Den Helder	1/7/2012	8:30	26	NAP	7415	111850	553230
Den Helder	1/7/2012	8:40	18	NAP	7415	111850	553230
Den Helder	1/7/2012	8:50	12	NAP	7415	111850	553230
Den Helder	1/7/2012	9:00	7	NAP	7415	111850	553230
Den Helder	1/7/2012	9:10	2	NAP	7415	111850	553230
Den Helder	1/7/2012	9:20	-4	NAP	7415	111850	553230
Den Helder	1/7/2012	9:30	-10	NAP	7415	111850	553230
Den Helder	1/7/2012	9:40	-14	NAP	7415	111850	553230
Den Helder	1/7/2012	9:50	-20	NAP	7415	111850	553230
Den Helder	1/7/2012	10:00	-26	NAP	7415	111850	553230
Den Helder	1/7/2012	10:10	-31	NAP	7415	111850	553230
Den Helder	1/7/2012	10:20	-35	NAP	7415	111850	553230
Den Helder	1/7/2012	10:30	-38	NAP	7415	111850	553230
Den Helder	1/7/2012	10:40	-40	NAP	7415	111850	553230
Den Helder	1/7/2012	10:50	-40	NAP	7415	111850	553230
Den Helder	1/7/2012	11:00	-38	NAP	7415	111850	553230
Den Helder	1/7/2012	11:10	-38	NAP	7415	111850	553230
Den Helder	1/7/2012	11:20	-38	NAP	7415	111850	553230
Den Helder	1/7/2012	11:30	-38	NAP	7415	111850	553230
Den Helder	1/7/2012	11:40	-37	NAP	7415	111850	553230
Den Helder	1/7/2012	11:50	-36	NAP	7415	111850	553230
Den Helder	1/7/2012	12:00	-33	NAP	7415	111850	553230
Den Helder	1/7/2012	12:10	-29	NAP	7415	111850	553230
Den Helder	1/7/2012	12:20	-24	NAP	7415	111850	553230
Den Helder	1/7/2012	12:30	-20	NAP	7415	111850	553230
Den Helder	1/7/2012	12:40	-14	NAP	7415	111850	553230
Den Helder	1/7/2012	12:50	-8	NAP	7415	111850	553230
Den Helder	1/7/2012	13:00	-1	NAP	7415	111850	553230
Den Helder	1/7/2012	13:10	10	NAP	7415	111850	553230
Den Helder	1/7/2012	13:20	19	NAP	7415	111850	553230
Den Helder	1/7/2012	13:30	29	NAP	7415	111850	553230
Den Helder	1/7/2012	13:40	41	NAP	7415	111850	553230
Den Helder	1/7/2012	13:50	51	NAP	7415	111850	553230
Den Helder	1/7/2012	14:00	62	NAP	7415	111850	553230
Den Helder	1/7/2012	14:10	75	NAP	7415	111850	553230
Den Helder	1/7/2012	14:20	84	NAP	7415	111850	553230
Den Helder	1/7/2012	14:30	93	NAP	7415	111850	553230
Den Helder	1/7/2012	14:40	99	NAP	7415	111850	553230
Den Helder	1/7/2012	14:50	104	NAP	7415	111850	553230
Den Helder	1/7/2012	15:00	110	NAP	7415	111850	553230
Den Helder	1/7/2012	15:10	114	NAP	7415	111850	553230
Den Helder	1/7/2012	15:20	115	NAP	7415	111850	553230
Den Helder	1/7/2012	15:30	116	NAP	7415	111850	553230
Den Helder	1/7/2012	15:40	117	NAP	7415	111850	553230
Den Helder	1/7/2012	15:50	121	NAP	7415	111850	553230
Den Helder	1/7/2012	16:00	121	NAP	7415	111850	553230
Den Helder	1/7/2012	16:10	123	NAP	7415	111850	553230
Den Helder	1/7/2012	16:20	126	NAP	7415	111850	553230
Den Helder	1/7/2012	16:30	128	NAP	7415	111850	553230
Den Helder	1/7/2012	16:40	131	NAP	7415	111850	553230
Den Helder	1/7/2012	16:50	131	NAP	7415	111850	553230
Den Helder	1/7/2012	17:00	132	NAP	7415	111850	553230
Den Helder	1/7/2012	17:10	134	NAP	7415	111850	553230
Den Helder	1/7/2012	17:20	136	NAP	7415	111850	553230
Den Helder	1/7/2012	17:30	137	NAP	7415	111850	553230
Den Helder	1/7/2012	17:40	138	NAP	7415	111850	553230
Den Helder	1/7/2012	17:50	139	NAP	7415	111850	553230
Den Helder	1/7/2012	18:00	139	NAP	7415	111850	553230
Den Helder	1/7/2012	18:10	140	NAP	7415	111850	553230
Den Helder	1/7/2012	18:20	138	NAP	7415	111850	553230
Den Helder	1/7/2012	18:30	137	NAP	7415	111850	553230
Den Helder	1/7/2012	18:40	136	NAP	7415	111850	553230
Den Helder	1/7/2012	18:50	136	NAP	7415	111850	553230
Den Helder	1/7/2012	19:00	135	NAP	7415	111850	553230
Den Helder	1/7/2012	19:10	132	NAP	7415	111850	553230
Den Helder	1/7/2012	19:20	128	NAP	7415	111850	553230
Den Helder	1/7/2012	19:30	124	NAP	7415	111850	553230
Den Helder	1/7/2012	19:40	119	NAP	7415	111850	553230
Den Helder	1/7/2012	19:50	113	NAP	7415	111850	553230
Den Helder	1/7/2012	20:00	107	NAP	7415	111850	553230
Den Helder	1/7/2012	20:10	101	NAP	7415	111850	553230
Den Helder	1/7/2012	20:20	92	NAP	7415	111850	553230
Den Helder	1/7/2012	20:30	84	NAP	7415	111850	553230
Den Helder	1/7/2012	20:40	76	NAP	7415	111850	553230
Den Helder	1/7/2012	20:50	68	NAP	7415	111850	553230
Den Helder	1/7/2012	21:00	61	NAP	7415	111850	553230
Den Helder	1/7/2012	21:10	54	NAP	7415	111850	553230
Den Helder	1/7/2012	21:20	47	NAP	7415	111850	553230
Den Helder	1/7/2012	21:30	40	NAP	7415	111850	553230
Den Helder	1/7/2012	21:40	33	NAP	7415	111850	553230
Den Helder	1/7/2012	21:50	26	NAP	7415	111850	553230
Den Helder	1/7/2012	22:00	22	NAP	7415	111850	553230
Den Helder	1/7/2012	22:10	18	NAP	7415	111850	553230
Den Helder	1/7/2012	22:20	14	NAP	7415	111850	553230
Den Helder	1/7/2012	22:30	12	NAP	7415	111850	553230
Den Helder	1/7/2012	22:40	10	NAP	7415	111850	553230
Den Helder	1/7/2012	22:50	8	NAP	7415	111850	553230
Den Helder	1/7/2012	23:00	6	NAP	7415	111850	553230
Den Helder	1/7/2012	23:10	3	NAP	7415	111850	553230
Den Helder	1/7/2012	23:20	2	NAP	7415	111850	553230
Den Helder	1/7/2012	23:30	2	NAP	7415	111850	553230
Den Helder	1/7/2012	23:40	-1	NAP	7415	111850	553230
Den Helder	1/7/2012	23:50	-2	NAP	7415	111850	553230
Den Helder	1/8/2012	0:00	-3	NAP	7415	111850	553230
Den Helder	1/8/2012	0:10	-5	NAP	7415	111850	553230
Den Helder	1/8/2012	0:20	-5	NAP	7415	111850	553230
Den Helder	1/8/2012	0:30	-7	NAP	7415	111850	553230
Den Helder	1/8/2012	0:40	-9	NAP	7415	111850	553230
Den Helder	1/8/2012	0:50	-9	NAP	7415	111850	553230
Den Helder	1/8/2012	1:00	-9	NAP	7415	111850	553230
Den Helder	1/8/2012	1:10	-8	NAP	7415	111850	553230
Den Helder	1/8/2012	1:20	-6	NAP	7415	111850	553230
Den Helder	1/8/2012	1:30	-2	NAP	7415	111850	553230
Den Helder	1/8/2012	1:40	2	NAP	7415	111850	553230
Den Helder	1/8/2012	1:50	7	NAP	7415	111850	553230
Den Helder	1/8/2012	2:00	14	NAP	7415	111850	553230
Den Helder	1/8/2012	2:10	22	NAP	7415	111850	553230
Den Helder	1/8/2012	2:20	31	NAP	7415	111850	553230
Den Helder	1/8/2012	2:30	44	NAP	7415	111850	553230
Den Helder	1/8/2012	2:40	56	NAP	7415	111850	553230
Den Helder	1/8/2012	2:50	66	NAP	7415	111850	553230
Den Helder	1/8/2012	3:00	76	NAP	7415	111850	553230
Den Helder	1/8/2012	3:10	85	NAP	7415	111850	553230
Den Helder	1/8/2012	3:20	94	NAP	7415	111850	553230
Den Helder	1/8/2012	3:30	100	NAP	7415	111850	553230
Den Helder	1/8/2012	3:40	103	NAP	7415	111850	553230
Den Helder	1/8/2012	3:50	106	NAP	7415	111850	553230
Den Helder	1/8/2012	4:00	109	NAP	7415	111850	553230
Den Helder	1/8/2012	4:10	110	NAP	7415	111850	553230
Den Helder	1/8/2012	4:20	110	NAP	7415	111850	553230
Den Helder	1/8/2012	4:30	110	NAP	7415	111850	553230
Den Helder	1/8/2012	4:40	110	NAP	7415	111850	553230
Den Helder	1/8/2012	4:50	110	NAP	7415	111850	553230
Den Helder	1/8/2012	5:00	110	NAP	7415	111850	553230
Den Helder	1/8/2012	5:10	110	NAP	7415	111850	553230
Den Helder	1/8/2012	5:20	110	NAP	7415	111850	553230
Den Helder	1/8/2012	5:30	110	NAP	7415	111850	553230
Den Helder	1/8/2012	5:40	110	NAP	7415	111850	553230
Den Helder	1/8/2012	5:50	110	NAP	7415	111850	553230
Den Helder	1/8/2012	6:00	110	NAP	7415	111850	553230
Den Helder	1/8/2012	6:10	108	NAP	7415	111850	553230
Den Helder	1/8/2012	6:20	107	NAP	7415	111850	553230
Den Helder	1/8/2012	6:30	107	NAP	7415	111850	553230
Den Helder	1/8/2012	6:40	107	NAP	7415	111850	553230
Den Helder	1/8/2012	6:50	106	NAP	7415	111850	553230
Den Helder	1/8/2012	7:00	104	NAP	7415	111850	553230
Den Helder	1/8/2012	7:10	104	NAP	7415	111850	553230
Den Helder	1/8/2012	7:20	103	NAP	7415	111850	553230
Den Helder	1/8/2012	7:30	100	NAP	7415	111850	553230
Den Helder	1/8/2012	7:40	97	NAP	7415	111850	553230
Den Helder	1/8/2012	7:50	94	NAP	7415	111850	553230
Den Helder	1/8/2012	8:00	92	NAP	7415	111850	553230
Den Helder	1/8/2012	8:10	87	NAP	7415	111850	553230
Den Helder	1/8/2012	8:20	81	NAP	7415	111850	553230
Den Helder	1/8/2012	8:30	76	NAP	7415	111850	553230
Den Helder	1/8/2012	8:40	70	NAP	7415	111850	553230
Den Helder	1/8/2012	8:50	63	NAP	7415	111850	553230
Den Helder	1/8/2012	9:00	56	NAP	7415	111850	553230
Den Helder	1/8/2012	9:10	47	NAP	7415	111850	553230
Den Helder	1/8/2012	9:20	39	NAP	7415	111850	553230
Den Helder	1/8/2012	9:30	33	NAP	7415	111850	553230
Den Helder	1/8/2012	9:40	25	NAP	7415	111850	553230
Den Helder	1/8/2012	9:50	18	NAP	7415	111850	553230
Den Helder	1/8/2012	10:00	11	NAP	7415	111850	553230
Den Helder	1/8/2012	10:10	6	NAP	7415	111850	553230
Den Helder	1/8/2012	10:20	2	NAP	7415	111850	553230
Den Helder	1/8/2012	10:30	-1	NAP	7415	111850	553230
Den Helder	1/8/2012	10:40	-7	NAP	7415	111850	553230
Den Helder	1/8/2012	10:50	-10	NAP	7415	111850	553230
Den Helder	1/8/2012	11:00	-15	NAP	7415	111850	553230
Den Helder	1/8/2012	11:10	-18	NAP	7415	111850	553230
Den Helder	1/8/2012	11:20	-21	NAP	7415	111850	553230
Den Helder	1/8/2012	11:30	-23	NAP	7415	111850	553230
Den Helder	1/8/2012	11:40	-26	NAP	7415	111850	553230
Den Helder	1/8/2012	11:50	-28	NAP	7415	111850	553230
Den Helder	1/8/2012	12:00	-30	NAP	7415	111850	553230
Den Helder	1/8/2012	12:10	-33	NAP	7415	111850	553230
Den Helder	1/8/2012	12:20	-36	NAP	7415	111850	553230
Den Helder	1/8/2012	12:30	-38	NAP	7415	111850	553230
Den Helder	1/8/2012	12:40	-40	NAP	7415	111850	553230
Den Helder	1/8/2012	12:50	-41	NAP	7415	111850	553230
Den Helder	1/8/2012	13:00	-42	NAP	7415	111850	553230
Den Helder	1/8/2012	13:10	-42	NAP	7415	111850	553230
Den Helder	1/8/2012	13:20	-43	NAP	7415	111850	553230
Den Helder	1/8/2012	13:30	-42	NAP	7415	111850	553230
Den Helder	1/8/2012	13:40	-39	NAP	7415	111850	553230
Den Helder	1/8/2012	13:50	-38	NAP	7415	111850	553230
Den Helder	1/8/2012	14:00	-34	NAP	7415	111850	553230
Den Helder	1/8/2012	14:10	-29	NAP	7415	111850	553230
Den Helder	1/8/2012	14:20	-21	NAP	7415	111850	553230
Den Helder	1/8/2012	14:30	-11	NAP	7415	111850	553230
Den Helder	1/8/2012	14:40	1	NAP	7415	111850	553230
Den Helder	1/8/2012	14:50	14	NAP	7415	111850	553230
Den Helder	1/8/2012	15:00	27	NAP	7415	111850	553230
Den Helder	1/8/2012	15:10	39	NAP	7415	111850	553230
Den Helder	1/8/2012	15:20	51	NAP	7415	111850	553230
Den Helder	1/8/2012	15:30	60	NAP	7415	111850	553230
Den Helder	1/8/2012	15:40	67	NAP	7415	111850	553230
Den Helder	1/8/2012	15:50	71	NAP	7415	111850	553230
Den Helder	1/8/2012	16:00	75	NAP	7415	111850	553230
Den Helder	1/8/2012	16:10	78	NAP	7415	111850	553230
Den Helder	1/8/2012	16:20	78	NAP	7415	111850	553230
Den Helder	1/8/2012	16:30	79	NAP	7415	111850	553230
Den Helder	1/8/2012	16:40	78	NAP	7415	111850	553230
Den Helder	1/8/2012	16:50	79	NAP	7415	111850	553230
Den Helder	1/8/2012	17:00	79	NAP	7415	111850	553230
Den Helder	1/8/2012	17:10	78	NAP	7415	111850	553230
Den Helder	1/8/2012	17:20	78	NAP	7415	111850	553230
Den Helder	1/8/2012	17:30	77	NAP	7415	111850	553230
Den Helder	1/8/2012	17:40	74	NAP	7415	111850	553230
Den Helder	1/8/2012	17:50	73	NAP	7415	111850	553230
Den Helder	1/8/2012	18:00	72	NAP	7415	111850	553230
Den Helder	1/8/2012	18:10	70	NAP	7415	111850	553230
Den Helder	1/8/2012	18:20	70	NAP	7415	111850	553230
Den Helder	1/8/2012	18:30	69	NAP	7415	111850	553230
Den Helder	1/8/2012	18:40	68	NAP	7415	111850	553230
Den Helder	1/8/2012	18:50	67	NAP	7415	111850	553230
Den Helder	1/8/2012	19:00	64	NAP	7415	111850	553230
Den Helder	1/8/2012	19:10	60	NAP	7415	111850	553230
Den Helder	1/8/2012	19:20	58	NAP	7415	111850	553230
Den Helder	1/8/2012	19:30	56	NAP	7415	111850	553230
Den Helder	1/8/2012	19:40	54	NAP	7415	111850	553230
Den Helder	1/8/2012	19:50	52	NAP	7415	111850	553230
Den Helder	1/8/2012	20:00	49	NAP	7415	111850	553230
Den Helder	1/8/2012	20:10	45	NAP	7415	111850	553230
Den Helder	1/8/2012	20:20	42	NAP	7415	111850	553230
Den Helder	1/8/2012	20:30	37	NAP	7415	111850	553230
Den Helder	1/8/2012	20:40	31	NAP	7415	111850	553230
Den Helder	1/8/2012	20:50	26	NAP	7415	111850	553230
Den Helder	1/8/2012	21:00	20	NAP	7415	111850	553230
Den Helder	1/8/2012	21:10	12	NAP	7415	111850	553230
Den Helder	1/8/2012	21:20	5	NAP	7415	111850	553230
Den Helder	1/8/2012	21:30	-3	NAP	7415	111850	553230
Den Helder	1/8/2012	21:40	-11	NAP	7415	111850	553230
Den Helder	1/8/2012	21:50	-18	NAP	7415	111850	553230
Den Helder	1/8/2012	22:00	-27	NAP	7415	111850	553230
Den Helder	1/8/2012	22:10	-35	NAP	7415	111850	553230
Den Helder	1/8/2012	22:20	-42	NAP	7415	111850	553230
Den Helder	1/8/2012	22:30	-48	NAP	7415	111850	553230
Den Helder	1/8/2012	22:40	-54	NAP	7415	111850	553230
Den Helder	1/8/2012	22:50	-59	NAP	7415	111850	553230
Den Helder	1/8/2012	23:00	-64	NAP	7415	111850	553230
Den Helder	1/8/2012	23:10	-69	NAP	7415	111850	553230
Den Helder	1/8/2012	23:20	-73	NAP	7415	111850	553230
Den Helder	1/8/2012	23:30	-78	NAP	7415	111850	553230
Den Helder	1/8/2012	23:40	-81	NAP	7415	111850	553230
Den Helder	1/8/2012	23:50	-85	NAP	7415	111850	553230
Den Helder	1/9/2012	0:00	-88	NAP	7415	111850	553230
Den Helder	1/9/2012	0:10	-91	NAP	7415	111850	553230
Den Helder	1/9/2012	0:20	-94	NAP	7415	111850	553230
Den Helder	1/9/2012	0:30	-97	NAP	7415	111850	553230
Den Helder	1/9/2012	0:40	-99	NAP	7415	111850	553230
Den Helder	1/9/2012	0:50	-101	NAP	7415	111850	553230
Den Helder	1/9/2012	1:00	-102	NAP	7415	111850	553230
Den Helder	1/9/2012	1:10	-104	NAP	7415	111850	553230
Den Helder	1/9/2012	1:20	-106	NAP	7415	111850	553230
Den Helder	1/9/2012	1:30	-107	NAP	7415	111850	553230
Den Helder	1/9/2012	1:40	-107	NAP	7415	111850	553230
Den Helder	1/9/2012	1:50	-107	NAP	7415	111850	553230
Den Helder	1/9/2012	2:00	-107	NAP	7415	111850	553230
Den Helder	1/9/2012	2:10	-105	NAP	7415	111850	553230
Den Helder	1/9/2012	2:20	-101	NAP	7415	111850	553230
Den Helder	1/9/2012	2:30	-96	NAP	7415	111850	553230
Den Helder	1/9/2012	2:40	-87	NAP	7415	111850	553230
Den Helder	1/9/2012	2:50	-76	NAP	7415	111850	553230
Den Helder	1/9/2012	3:00	-64	NAP	7415	111850	553230
Den Helder	1/9/2012	3:10	-48	NAP	7415	111850	553230
Den Helder	1/9/2012	3:20	-32	NAP	7415	111850	553230
Den Helder	1/9/2012	3:30	-18	NAP	7415	111850	553230
Den Helder	1/9/2012	3:40	-4	NAP	7415	111850	553230
Den Helder	1/9/2012	3:50	8	NAP	7415	111850	553230
Den Helder	1/9/2012	4:00	18	NAP	7415	111850	553230
Den Helder	1/9/2012	4:10	24	NAP	7415	111850	553230
Den Helder	1/9/2012	4:20	29	NAP	7415	111850	553230
Den Helder	1/9/2012	4:30	31	NAP	7415	111850	553230
Den Helder	1/9/2012	4:40	33	NAP	7415	111850	553230
Den Helder	1/9/2012	4:50	34	NAP	7415	111850	553230
Den Helder	1/9/2012	5:00	34	NAP	7415	111850	553230
Den Helder	1/9/2012	5:10	34	NAP	7415	111850	553230
Den Helder	1/9/2012	5:20	34	NAP	7415	111850	553230
Den Helder	1/9/2012	5:30	32	NAP	7415	111850	553230
Den Helder	1/9/2012	5:40	32	NAP	7415	111850	553230
Den Helder	1/9/2012	5:50	32	NAP	7415	111850	553230
Den Helder	1/9/2012	6:00	33	NAP	7415	111850	553230
Den Helder	1/9/2012	6:10	32	NAP	7415	111850	553230
Den Helder	1/9/2012	6:20	33	NAP	7415	111850	553230
Den Helder	1/9/2012	6:30	33	NAP	7415	111850	553230
Den Helder	1/9/2012	6:40	33	NAP	7415	111850	553230
Den Helder	1/9/2012	6:50	33	NAP	7415	111850	553230
Den Helder	1/9/2012	7:00	35	NAP	7415	111850	553230
Den Helder	1/9/2012	7:10	35	NAP	7415	111850	553230
Den Helder	1/9/2012	7:20	34	NAP	7415	111850	553230
Den Helder	1/9/2012	7:30	34	NAP	7415	111850	553230
Den Helder	1/9/2012	7:40	33	NAP	7415	111850	553230
Den Helder	1/9/2012	7:50	32	NAP	7415	111850	553230
Den Helder	1/9/2012	8:00	31	NAP	7415	111850	553230
Den Helder	1/9/2012	8:10	31	NAP	7415	111850	553230
Den Helder	1/9/2012	8:20	30	NAP	7415	111850	553230
Den Helder	1/9/2012	8:30	29	NAP	7415	111850	553230
Den Helder	1/9/2012	8:40	27	NAP	7415	111850	553230
Den Helder	1/9/2012	8:50	25	NAP	7415	111850	553230
Den Helder	1/9/2012	9:00	23	NAP	7415	111850	553230
Den Helder	1/9/2012	9:10	19	NAP	7415	111850	553230
Den Helder	1/9/2012	9:20	14	NAP	7415	111850	553230
Den Helder	1/9/2012	9:30	9	NAP	7415	111850	553230
Den Helder	1/9/2012	9:40	3	NAP	7415	111850	553230
Den Helder	1/9/2012	9:50	-4	NAP	7415	111850	553230
Den Helder	1/9/2012	10:00	-11	NAP	7415	111850	553230
Den Helder	1/9/2012	10:10	-19	NAP	7415	111850	553230
Den Helder	1/9/2012	10:20	-25	NAP	7415	111850	553230
Den Helder	1/9/2012	10:30	-32	NAP	7415	111850	553230
Den Helder	1/9/2012	10:40	-40	NAP	7415	111850	553230
Den Helder	1/9/2012	10:50	-46	NAP	7415	111850	553230
Den Helder	1/9/2012	11:00	-54	NAP	7415	111850	553230
Den Helder	1/9/2012	11:10	-60	NAP	7415	111850	553230
Den Helder	1/9/2012	11:20	-66	NAP	7415	111850	553230
Den Helder	1/9/2012	11:30	-71	NAP	7415	111850	553230
Den Helder	1/9/2012	11:40	-75	NAP	7415	111850	553230
Den Helder	1/9/2012	11:50	-78	NAP	7415	111850	553230
Den Helder	1/9/2012	12:00	-81	NAP	7415	111850	553230
Den Helder	1/9/2012	12:10	-82	NAP	7415	111850	553230
Den Helder	1/9/2012	12:20	-84	NAP	7415	111850	553230
Den Helder	1/9/2012	12:30	-85	NAP	7415	111850	553230
Den Helder	1/9/2012	12:40	-86	NAP	7415	111850	553230
Den Helder	1/9/2012	12:50	-86	NAP	7415	111850	553230
Den Helder	1/9/2012	13:00	-86	NAP	7415	111850	553230
Den Helder	1/9/2012	13:10	-87	NAP	7415	111850	553230
Den Helder	1/9/2012	13:20	-87	NAP	7415	111850	553230
Den Helder	1/9/2012	13:30	-86	NAP	7415	111850	553230
Den Helder	1/9/2012	13:40	-84	NAP	7415	111850	553230
Den Helder	1/9/2012	13:50	-84	NAP	7415	111850	553230
Den Helder	1/9/2012	14:00	-82	NAP	7415	111850	553230
Den Helder	1/9/2012	14:10	-79	NAP	7415	111850	553230
Den Helder	1/9/2012	14:20	-75	NAP	7415	111850	553230
Den Helder	1/9/2012	14:30	-70	NAP	7415	111850	553230
Den Helder	1/9/2012	14:40	-62	NAP	7415	111850	553230
Den Helder	1/9/2012	14:50	-51	NAP	7415	111850	553230
Den Helder	1/9/2012	15:00	-39	NAP	7415	111850	553230
Den Helder	1/9/2012	15:10	-26	NAP	7415	111850	553230
Den Helder	1/9/2012	15:20	-10	NAP	7415	111850	553230
Den Helder	1/9/2012	15:30	5	NAP	7415	111850	553230
Den Helder	1/9/2012	15:40	20	NAP	7415	111850	553230
Den Helder	1/9/2012	15:50	35	NAP	7415	111850	553230
Den Helder	1/9/2012	16:00	48	NAP	7415	111850	553230
Den Helder	1/9/2012	16:10	58	NAP	7415	111850	553230
Den Helder	1/9/2012	16:20	64	NAP	7415	111850	553230
Den Helder	1/9/2012	16:30	69	NAP	7415	111850	553230
Den Helder	1/9/2012	16:40	72	NAP	7415	111850	553230
Den Helder	1/9/2012	16:50	74	NAP	7415	111850	553230
Den Helder	1/9/2012	17:00	75	NAP	7415	111850	553230
Den Helder	1/9/2012	17:10	76	NAP	7415	111850	553230
Den Helder	1/9/2012	17:20	76	NAP	7415	111850	553230
Den Helder	1/9/2012	17:30	78	NAP	7415	111850	553230
Den Helder	1/9/2012	17:40	79	NAP	7415	111850	553230
Den Helder	1/9/2012	17:50	81	NAP	7415	111850	553230
Den Helder	1/9/2012	18:00	83	NAP	7415	111850	553230
Den Helder	1/9/2012	18:10	86	NAP	7415	111850	553230
Den Helder	1/9/2012	18:20	87	NAP	7415	111850	553230
Den Helder	1/9/2012	18:30	89	NAP	7415	111850	553230
Den Helder	1/9/2012	18:40	91	NAP	7415	111850	553230
Den Helder	1/9/2012	18:50	93	NAP	7415	111850	553230
Den Helder	1/9/2012	19:00	96	NAP	7415	111850	553230
Den Helder	1/9/2012	19:10	98	NAP	7415	111850	553230
Den Helder	1/9/2012	19:20	98	NAP	7415	111850	553230
Den Helder	1/9/2012	19:30	100	NAP	7415	111850	553230
Den Helder	1/9/2012	19:40	102	NAP	7415	111850	553230
Den Helder	1/9/2012	19:50	102	NAP	7415	111850	553230
Den Helder	1/9/2012	20:00	102	NAP	7415	111850	553230
Den Helder	1/9/2012	20:10	102	NAP	7415	111850	553230
Den Helder	1/9/2012	20:20	101	NAP	7415	111850	553230
Den Helder	1/9/2012	20:30	99	NAP	7415	111850	553230
Den Helder	1/9/2012	20:40	96	NAP	7415	111850	553230
Den Helder	1/9/2012	20:50	93	NAP	7415	111850	553230
Den Helder	1/9/2012	21:00	90	NAP	7415	111850	553230
Den Helder	1/9/2012	21:10	86	NAP	7415	111850	553230
Den Helder	1/9/2012	21:20	82	NAP	7415	111850	553230
Den Helder	1/9/2012	21:30	76	NAP	7415	111850	553230
Den Helder	1/9/2012	21:40	69	NAP	7415	111850	553230
Den Helder	1/9/2012	21:50	62	NAP	7415	111850	553230
Den Helder	1/9/2012	22:00	55	NAP	7415	111850	553230
Den Helder	1/9/2012	22:10	47	NAP	7415	111850	553230
Den Helder	1/9/2012	22:20	38	NAP	7415	111850	553230
Den Helder	1/9/2012	22:30	30	NAP	7415	111850	553230
Den Helder	1/9/2012	22:40	22	NAP	7415	111850	553230
Den Helder	1/9/2012	22:50	13	NAP	7415	111850	553230
Den Helder	1/9/2012	23:00	6	NAP	7415	111850	553230
Den Helder	1/9/2012	23:10	-1	NAP	7415	111850	553230
Den Helder	1/9/2012	23:20	-7	NAP	7415	111850	553230
Den Helder	1/9/2012	23:30	-12	NAP	7415	111850	553230
Den Helder	1/9/2012	23:40	-17	NAP	7415	111850	553230
Den Helder	1/9/2012	23:50	-22	NAP	7415	111850	553230
Den Helder	1/10/2012	0:00	-26	NAP	7415	111850	553230
Den Helder	1/10/2012	0:10	-29	NAP	7415	111850	553230
Den Helder	1/10/2012	0:20	-32	NAP	7415	111850	553230
Den Helder	1/10/2012	0:30	-35	NAP	7415	111850	553230
Den Helder	1/10/2012	0:40	-38	NAP	7415	111850	553230
Den Helder	1/10/2012	0:50	-41	NAP	7415	111850	553230
Den Helder	1/10/2012	1:00	-43	NAP	7415	111850	553230
Den Helder	1/10/2012	1:10	-46	NAP	7415	111850	553230
Den Helder	1/10/2012	1:20	-48	NAP	7415	111850	553230
Den Helder	1/10/2012	1:30	-51	NAP	7415	111850	553230
Den Helder	1/10/2012	1:40	-53	NAP	7415	111850	553230
Den Helder	1/10/2012	1:50	-55	NAP	7415	111850	553230
Den Helder	1/10/2012	2:00	-58	NAP	7415	111850	553230
Den Helder	1/10/2012	2:10	-61	NAP	7415	111850	553230
Den Helder	1/10/2012	2:20	-63	NAP	7415	111850	553230
Den Helder	1/10/2012	2:30	-64	NAP	7415	111850	553230
Den Helder	1/10/2012	2:40	-64	NAP	7415	111850	553230
Den Helder	1/10/2012	2:50	-63	NAP	7415	111850	553230
Den Helder	1/10/2012	3:00	-61	NAP	7415	111850	553230
Den Helder	1/10/2012	3:10	-56	NAP	7415	111850	553230
Den Helder	1/10/2012	3:20	-50	NAP	7415	111850	553230
Den Helder	1/10/2012	3:30	-41	NAP	7415	111850	553230
Den Helder	1/10/2012	3:40	-30	NAP	7415	111850	553230
Den Helder	1/10/2012	3:50	-16	NAP	7415	111850	553230
Den Helder	1/10/2012	4:00	0	NAP	7415	111850	553230
Den Helder	1/10/2012	4:10	14	NAP	7415	111850	553230
Den Helder	1/10/2012	4:20	26	NAP	7415	111850	553230
Den Helder	1/10/2012	4:30	38	NAP	7415	111850	553230
Den Helder	1/10/2012	4:40	48	NAP	7415	111850	553230
Den Helder	1/10/2012	4:50	53	NAP	7415	111850	553230
Den Helder	1/10/2012	5:00	57	NAP	7415	111850	553230
Den Helder	1/10/2012	5:10	58	NAP	7415	111850	553230
Den Helder	1/10/2012	5:20	59	NAP	7415	111850	553230
Den Helder	1/10/2012	5:30	59	NAP	7415	111850	553230
Den Helder	1/10/2012	5:40	59	NAP	7415	111850	553230
Den Helder	1/10/2012	5:50	57	NAP	7415	111850	553230
Den Helder	1/10/2012	6:00	56	NAP	7415	111850	553230
Den Helder	1/10/2012	6:10	55	NAP	7415	111850	553230
Den Helder	1/10/2012	6:20	54	NAP	7415	111850	553230
Den Helder	1/10/2012	6:30	53	NAP	7415	111850	553230
Den Helder	1/10/2012	6:40	52	NAP	7415	111850	553230
Den Helder	1/10/2012	6:50	52	NAP	7415	111850	553230
Den Helder	1/10/2012	7:00	52	NAP	7415	111850	553230
Den Helder	1/10/2012	7:10	51	NAP	7415	111850	553230
Den Helder	1/10/2012	7:20	50	NAP	7415	111850	553230
Den Helder	1/10/2012	7:30	49	NAP	7415	111850	553230
Den Helder	1/10/2012	7:40	48	NAP	7415	111850	553230
Den Helder	1/10/2012	7:50	46	NAP	7415	111850	553230
Den Helder	1/10/2012	8:00	47	NAP	7415	111850	553230
Den Helder	1/10/2012	8:10	45	NAP	7415	111850	553230
Den Helder	1/10/2012	8:20	45	NAP	7415	111850	553230
Den Helder	1/10/2012	8:30	42	NAP	7415	111850	553230
Den Helder	1/10/2012	8:40	38	NAP	7415	111850	553230
Den Helder	1/10/2012	8:50	38	NAP	7415	111850	553230
Den Helder	1/10/2012	9:00	37	NAP	7415	111850	553230
Den Helder	1/10/2012	9:10	34	NAP	7415	111850	553230
Den Helder	1/10/2012	9:20	32	NAP	7415	111850	553230
Den Helder	1/10/2012	9:30	30	NAP	7415	111850	553230
Den Helder	1/10/2012	9:40	26	NAP	7415	111850	553230
Den Helder	1/10/2012	9:50	22	NAP	7415	111850	553230
Den Helder	1/10/2012	10:00	18	NAP	7415	111850	553230
Den Helder	1/10/2012	10:10	10	NAP	7415	111850	553230
Den Helder	1/10/2012	10:20	2	NAP	7415	111850	553230
Den Helder	1/10/2012	10:30	-6	NAP	7415	111850	553230
Den Helder	1/10/2012	10:40	-15	NAP	7415	111850	553230
Den Helder	1/10/2012	10:50	-24	NAP	7415	111850	553230
Den Helder	1/10/2012	11:00	-30	NAP	7415	111850	553230
Den Helder	1/10/2012	11:10	-37	NAP	7415	111850	553230
Den Helder	1/10/2012	11:20	-43	NAP	7415	111850	553230
Den Helder	1/10/2012	11:30	-50	NAP	7415	111850	553230
Den Helder	1/10/2012	11:40	-58	NAP	7415	111850	553230
Den Helder	1/10/2012	11:50	-64	NAP	7415	111850	553230
Den Helder	1/10/2012	12:00	-70	NAP	7415	111850	553230
Den Helder	1/10/2012	12:10	-75	NAP	7415	111850	553230
Den Helder	1/10/2012	12:20	-79	NAP	7415	111850	553230
Den Helder	1/10/2012	12:30	-83	NAP	7415	111850	553230
Den Helder	1/10/2012	12:40	-86	NAP	7415	111850	553230
Den Helder	1/10/2012	12:50	-90	NAP	7415	111850	553230
Den Helder	1/10/2012	13:00	-92	NAP	7415	111850	553230
Den Helder	1/10/2012	13:10	-95	NAP	7415	111850	553230
Den Helder	1/10/2012	13:20	-98	NAP	7415	111850	553230
Den Helder	1/10/2012	13:30	-99	NAP	7415	111850	553230
Den Helder	1/10/2012	13:40	-101	NAP	7415	111850	553230
Den Helder	1/10/2012	13:50	-102	NAP	7415	111850	553230
Den Helder	1/10/2012	14:00	-103	NAP	7415	111850	553230
Den Helder	1/10/2012	14:10	-103	NAP	7415	111850	553230
Den Helder	1/10/2012	14:20	-105	NAP	7415	111850	553230
Den Helder	1/10/2012	14:30	-105	NAP	7415	111850	553230
Den Helder	1/10/2012	14:40	-104	NAP	7415	111850	553230
Den Helder	1/10/2012	14:50	-103	NAP	7415	111850	553230
Den Helder	1/10/2012	15:00	-102	NAP	7415	111850	553230
Den Helder	1/10/2012	15:10	-98	NAP	7415	111850	553230
Den Helder	1/10/2012	15:20	-91	NAP	7415	111850	553230
Den Helder	1/10/2012	15:30	-82	NAP	7415	111850	553230
Den Helder	1/10/2012	15:40	-69	NAP	7415	111850	553230
Den Helder	1/10/2012	15:50	-54	NAP	7415	111850	553230
Den Helder	1/10/2012	16:00	-37	NAP	7415	111850	553230
Den Helder	1/10/2012	16:10	-20	NAP	7415	111850	553230
Den Helder	1/10/2012	16:20	-4	NAP	7415	111850	553230
Den Helder	1/10/2012	16:30	12	NAP	7415	111850	553230
Den Helder	1/10/2012	16:40	26	NAP	7415	111850	553230
Den Helder	1/10/2012	16:50	38	NAP	7415	111850	553230
Den Helder	1/10/2012	17:00	44	NAP	7415	111850	553230
Den Helder	1/10/2012	17:10	49	NAP	7415	111850	553230
Den Helder	1/10/2012	17:20	52	NAP	7415	111850	553230
Den Helder	1/10/2012	17:30	54	NAP	7415	111850	553230
Den Helder	1/10/2012	17:40	56	NAP	7415	111850	553230
Den Helder	1/10/2012	17:50	56	NAP	7415	111850	553230
Den Helder	1/10/2012	18:00	56	NAP	7415	111850	553230
Den Helder	1/10/2012	18:10	56	NAP	7415	111850	553230
Den Helder	1/10/2012	18:20	56	NAP	7415	111850	553230
Den Helder	1/10/2012	18:30	57	NAP	7415	111850	553230
Den Helder	1/10/2012	18:40	60	NAP	7415	111850	553230
Den Helder	1/10/2012	18:50	62	NAP	7415	111850	553230
Den Helder	1/10/2012	19:00	63	NAP	7415	111850	553230
Den Helder	1/10/2012	19:10	66	NAP	7415	111850	553230
Den Helder	1/10/2012	19:20	66	NAP	7415	111850	553230
Den Helder	1/10/2012	19:30	68	NAP	7415	111850	553230
Den Helder	1/10/2012	19:40	69	NAP	7415	111850	553230
Den Helder	1/10/2012	19:50	70	NAP	7415	111850	553230
Den Helder	1/10/2012	20:00	71	NAP	7415	111850	553230
Den Helder	1/10/2012	20:10	71	NAP	7415	111850	553230
Den Helder	1/10/2012	20:20	70	NAP	7415	111850	553230
Den Helder	1/10/2012	20:30	71	NAP	7415	111850	553230
Den Helder	1/10/2012	20:40	70	NAP	7415	111850	553230
Den Helder	1/10/2012	20:50	70	NAP	7415	111850	553230
Den Helder	1/10/2012	21:00	69	NAP	7415	111850	553230
Den Helder	1/10/2012	21:10	67	NAP	7415	111850	553230
Den Helder	1/10/2012	21:20	64	NAP	7415	111850	553230
Den Helder	1/10/2012	21:30	61	NAP	7415	111850	553230
Den Helder	1/10/2012	21:40	57	NAP	7415	111850	553230
Den Helder	1/10/2012	21:50	55	NAP	7415	111850	553230
Den Helder	1/10/2012	22:00	51	NAP	7415	111850	553230
Den Helder	1/10/2012	22:10	46	NAP	7415	111850	553230
Den Helder	1/10/2012	22:20	40	NAP	7415	111850	553230
Den Helder	1/10/2012	22:30	33	NAP	7415	111850	553230
Den Helder	1/10/2012	22:40	24	NAP	7415	111850	553230
Den Helder	1/10/2012	22:50	15	NAP	7415	111850	553230
Den Helder	1/10/2012	23:00	7	NAP	7415	111850	553230
Den Helder	1/10/2012	23:10	-2	NAP	7415	111850	553230
Den Helder	1/10/2012	23:20	-10	NAP	7415	111850	553230
Den Helder	1/10/2012	23:30	-17	NAP	7415	111850	553230
Den Helder	1/10/2012	23:40	-25	NAP	7415	111850	553230
Den Helder	1/10/2012	23:50	-32	NAP	7415	111850	553230
Den Helder	1/11/2012	0:00	-39	NAP	7415	111850	553230
Den Helder	1/11/2012	0:10	-45	NAP	7415	111850	553230
Den Helder	1/11/2012	0:20	-49	NAP	7415	111850	553230
Den Helder	1/11/2012	0:30	-54	NAP	7415	111850	553230
Den Helder	1/11/2012	0:40	-57	NAP	7415	111850	553230
Den Helder	1/11/2012	0:50	-61	NAP	7415	111850	553230
Den Helder	1/11/2012	1:00	-64	NAP	7415	111850	553230
Den Helder	1/11/2012	1:10	-67	NAP	7415	111850	553230
Den Helder	1/11/2012	1:20	-70	NAP	7415	111850	553230
Den Helder	1/11/2012	1:30	-72	NAP	7415	111850	553230
Den Helder	1/11/2012	1:40	-75	NAP	7415	111850	553230
Den Helder	1/11/2012	1:50	-76	NAP	7415	111850	553230
Den Helder	1/11/2012	2:00	-77	NAP	7415	111850	553230
Den Helder	1/11/2012	2:10	-79	NAP	7415	111850	553230
Den Helder	1/11/2012	2:20	-80	NAP	7415	111850	553230
Den Helder	1/11/2012	2:30	-83	NAP	7415	111850	553230
Den Helder	1/11/2012	2:40	-87	NAP	7415	111850	553230
Den Helder	1/11/2012	2:50	-88	NAP	7415	111850	553230
Den Helder	1/11/2012	3:00	-90	NAP	7415	111850	553230
Den Helder	1/11/2012	3:10	-91	NAP	7415	111850	553230
Den Helder	1/11/2012	3:20	-93	NAP	7415	111850	553230
Den Helder	1/11/2012	3:30	-91	NAP	7415	111850	553230
Den Helder	1/11/2012	3:40	-89	NAP	7415	111850	553230
Den Helder	1/11/2012	3:50	-84	NAP	7415	111850	553230
Den Helder	1/11/2012	4:00	-75	NAP	7415	111850	553230
Den Helder	1/11/2012	4:10	-65	NAP	7415	111850	553230
Den Helder	1/11/2012	4:20	-50	NAP	7415	111850	553230
Den Helder	1/11/2012	4:30	-33	NAP	7415	111850	553230
Den Helder	1/11/2012	4:40	-15	NAP	7415	111850	553230
Den Helder	1/11/2012	4:50	2	NAP	7415	111850	553230
Den Helder	1/11/2012	5:00	15	NAP	7415	111850	553230
Den Helder	1/11/2012	5:10	26	NAP	7415	111850	553230
Den Helder	1/11/2012	5:20	37	NAP	7415	111850	553230
Den Helder	1/11/2012	5:30	42	NAP	7415	111850	553230
Den Helder	1/11/2012	5:40	45	NAP	7415	111850	553230
Den Helder	1/11/2012	5:50	46	NAP	7415	111850	553230
Den Helder	1/11/2012	6:00	46	NAP	7415	111850	553230
Den Helder	1/11/2012	6:10	46	NAP	7415	111850	553230
Den Helder	1/11/2012	6:20	46	NAP	7415	111850	553230
Den Helder	1/11/2012	6:30	44	NAP	7415	111850	553230
Den Helder	1/11/2012	6:40	43	NAP	7415	111850	553230
Den Helder	1/11/2012	6:50	42	NAP	7415	111850	553230
Den Helder	1/11/2012	7:00	42	NAP	7415	111850	553230
Den Helder	1/11/2012	7:10	42	NAP	7415	111850	553230
Den Helder	1/11/2012	7:20	43	NAP	7415	111850	553230
Den Helder	1/11/2012	7:30	44	NAP	7415	111850	553230
Den Helder	1/11/2012	7:40	44	NAP	7415	111850	553230
Den Helder	1/11/2012	7:50	45	NAP	7415	111850	553230
Den Helder	1/11/2012	8:00	46	NAP	7415	111850	553230
Den Helder	1/11/2012	8:10	47	NAP	7415	111850	553230
Den Helder	1/11/2012	8:20	49	NAP	7415	111850	553230
Den Helder	1/11/2012	8:30	49	NAP	7415	111850	553230
Den Helder	1/11/2012	8:40	48	NAP	7415	111850	553230
Den Helder	1/11/2012	8:50	48	NAP	7415	111850	553230
Den Helder	1/11/2012	9:00	48	NAP	7415	111850	553230
Den Helder	1/11/2012	9:10	48	NAP	7415	111850	553230
Den Helder	1/11/2012	9:20	46	NAP	7415	111850	553230
Den Helder	1/11/2012	9:30	47	NAP	7415	111850	553230
Den Helder	1/11/2012	9:40	48	NAP	7415	111850	553230
Den Helder	1/11/2012	9:50	47	NAP	7415	111850	553230
Den Helder	1/11/2012	10:00	45	NAP	7415	111850	553230
Den Helder	1/11/2012	10:10	43	NAP	7415	111850	553230
Den Helder	1/11/2012	10:20	40	NAP	7415	111850	553230
Den Helder	1/11/2012	10:30	35	NAP	7415	111850	553230
Den Helder	1/11/2012	10:40	31	NAP	7415	111850	553230
Den Helder	1/11/2012	10:50	27	NAP	7415	111850	553230
Den Helder	1/11/2012	11:00	19	NAP	7415	111850	553230
Den Helder	1/11/2012	11:10	12	NAP	7415	111850	553230
Den Helder	1/11/2012	11:20	4	NAP	7415	111850	553230
Den Helder	1/11/2012	11:30	-4	NAP	7415	111850	553230
Den Helder	1/11/2012	11:40	-13	NAP	7415	111850	553230
Den Helder	1/11/2012	11:50	-21	NAP	7415	111850	553230
Den Helder	1/11/2012	12:00	-30	NAP	7415	111850	553230
Den Helder	1/11/2012	12:10	-37	NAP	7415	111850	553230
Den Helder	1/11/2012	12:20	-43	NAP	7415	111850	553230
Den Helder	1/11/2012	12:30	-49	NAP	7415	111850	553230
Den Helder	1/11/2012	12:40	-54	NAP	7415	111850	553230
Den Helder	1/11/2012	12:50	-60	NAP	7415	111850	553230
Den Helder	1/11/2012	13:00	-63	NAP	7415	111850	553230
Den Helder	1/11/2012	13:10	-67	NAP	7415	111850	553230
Den Helder	1/11/2012	13:20	-70	NAP	7415	111850	553230
Den Helder	1/11/2012	13:30	-73	NAP	7415	111850	553230
Den Helder	1/11/2012	13:40	-75	NAP	7415	111850	553230
Den Helder	1/11/2012	13:50	-77	NAP	7415	111850	553230
Den Helder	1/11/2012	14:00	-79	NAP	7415	111850	553230
Den Helder	1/11/2012	14:10	-80	NAP	7415	111850	553230
Den Helder	1/11/2012	14:20	-82	NAP	7415	111850	553230
Den Helder	1/11/2012	14:30	-83	NAP	7415	111850	553230
Den Helder	1/11/2012	14:40	-84	NAP	7415	111850	553230
Den Helder	1/11/2012	14:50	-85	NAP	7415	111850	553230
Den Helder	1/11/2012	15:00	-85	NAP	7415	111850	553230
Den Helder	1/11/2012	15:10	-86	NAP	7415	111850	553230
Den Helder	1/11/2012	15:20	-86	NAP	7415	111850	553230
Den Helder	1/11/2012	15:30	-85	NAP	7415	111850	553230
Den Helder	1/11/2012	15:40	-83	NAP	7415	111850	553230
Den Helder	1/11/2012	15:50	-78	NAP	7415	111850	553230
Den Helder	1/11/2012	16:00	-73	NAP	7415	111850	553230
Den Helder	1/11/2012	16:10	-64	NAP	7415	111850	553230
Den Helder	1/11/2012	16:20	-53	NAP	7415	111850	553230
Den Helder	1/11/2012	16:30	-39	NAP	7415	111850	553230
Den Helder	1/11/2012	16:40	-22	NAP	7415	111850	553230
Den Helder	1/11/2012	16:50	-6	NAP	7415	111850	553230
Den Helder	1/11/2012	17:00	10	NAP	7415	111850	553230
Den Helder	1/11/2012	17:10	25	NAP	7415	111850	553230
Den Helder	1/11/2012	17:20	39	NAP	7415	111850	553230
Den Helder	1/11/2012	17:30	50	NAP	7415	111850	553230
Den Helder	1/11/2012	17:40	57	NAP	7415	111850	553230
Den Helder	1/11/2012	17:50	62	NAP	7415	111850	553230
Den Helder	1/11/2012	18:00	66	NAP	7415	111850	553230
Den Helder	1/11/2012	18:10	66	NAP	7415	111850	553230
Den Helder	1/11/2012	18:20	64	NAP	7415	111850	553230
Den Helder	1/11/2012	18:30	66	NAP	7415	111850	553230
Den Helder	1/11/2012	18:40	65	NAP	7415	111850	553230
Den Helder	1/11/2012	18:50	66	NAP	7415	111850	553230
Den Helder	1/11/2012	19:00	65	NAP	7415	111850	553230
Den Helder	1/11/2012	19:10	66	NAP	7415	111850	553230
Den Helder	1/11/2012	19:20	67	NAP	7415	111850	553230
Den Helder	1/11/2012	19:30	68	NAP	7415	111850	553230
Den Helder	1/11/2012	19:40	70	NAP	7415	111850	553230
Den Helder	1/11/2012	19:50	72	NAP	7415	111850	553230
Den Helder	1/11/2012	20:00	74	NAP	7415	111850	553230
Den Helder	1/11/2012	20:10	75	NAP	7415	111850	553230
Den Helder	1/11/2012	20:20	76	NAP	7415	111850	553230
Den Helder	1/11/2012	20:30	76	NAP	7415	111850	553230
Den Helder	1/11/2012	20:40	76	NAP	7415	111850	553230
Den Helder	1/11/2012	20:50	75	NAP	7415	111850	553230
Den Helder	1/11/2012	21:00	75	NAP	7415	111850	553230
Den Helder	1/11/2012	21:10	74	NAP	7415	111850	553230
Den Helder	1/11/2012	21:20	74	NAP	7415	111850	553230
Den Helder	1/11/2012	21:30	71	NAP	7415	111850	553230
Den Helder	1/11/2012	21:40	71	NAP	7415	111850	553230
Den Helder	1/11/2012	21:50	69	NAP	7415	111850	553230
Den Helder	1/11/2012	22:00	66	NAP	7415	111850	553230
Den Helder	1/11/2012	22:10	65	NAP	7415	111850	553230
Den Helder	1/11/2012	22:20	62	NAP	7415	111850	553230
Den Helder	1/11/2012	22:30	58	NAP	7415	111850	553230
Den Helder	1/11/2012	22:40	54	NAP	7415	111850	553230
Den Helder	1/11/2012	22:50	50	NAP	7415	111850	553230
Den Helder	1/11/2012	23:00	44	NAP	7415	111850	553230
Den Helder	1/11/2012	23:10	36	NAP	7415	111850	553230
Den Helder	1/11/2012	23:20	28	NAP	7415	111850	553230
Den Helder	1/11/2012	23:30	19	NAP	7415	111850	553230
Den Helder	1/11/2012	23:40	8	NAP	7415	111850	553230
Den Helder	1/11/2012	23:50	-1	NAP	7415	111850	553230
Den Helder	1/12/2012	0:00	-8	NAP	7415	111850	553230
Den Helder	1/12/2012	0:10	-16	NAP	7415	111850	553230
Den Helder	1/12/2012	0:20	-23	NAP	7415	111850	553230
Den Helder	1/12/2012	0:30	-29	NAP	7415	111850	553230
Den Helder	1/12/2012	0:40	-36	NAP	7415	111850	553230
Den Helder	1/12/2012	0:50	-42	NAP	7415	111850	553230
Den Helder	1/12/2012	1:00	-47	NAP	7415	111850	553230
Den Helder	1/12/2012	1:10	-52	NAP	7415	111850	553230
Den Helder	1/12/2012	1:20	-56	NAP	7415	111850	553230
Den Helder	1/12/2012	1:30	-60	NAP	7415	111850	553230
Den Helder	1/12/2012	1:40	-64	NAP	7415	111850	553230
Den Helder	1/12/2012	1:50	-67	NAP	7415	111850	553230
Den Helder	1/12/2012	2:00	-72	NAP	7415	111850	553230
Den Helder	1/12/2012	2:10	-75	NAP	7415	111850	553230
Den Helder	1/12/2012	2:20	-78	NAP	7415	111850	553230
Den Helder	1/12/2012	2:30	-79	NAP	7415	111850	553230
Den Helder	1/12/2012	2:40	-80	NAP	7415	111850	553230
Den Helder	1/12/2012	2:50	-83	NAP	7415	111850	553230
Den Helder	1/12/2012	3:00	-85	NAP	7415	111850	553230
Den Helder	1/12/2012	3:10	-87	NAP	7415	111850	553230
Den Helder	1/12/2012	3:20	-90	NAP	7415	111850	553230
Den Helder	1/12/2012	3:30	-95	NAP	7415	111850	553230
Den Helder	1/12/2012	3:40	-97	NAP	7415	111850	553230
Den Helder	1/12/2012	3:50	-99	NAP	7415	111850	553230
Den Helder	1/12/2012	4:00	-98	NAP	7415	111850	553230
Den Helder	1/12/2012	4:10	-95	NAP	7415	111850	553230
Den Helder	1/12/2012	4:20	-92	NAP	7415	111850	553230
Den Helder	1/12/2012	4:30	-87	NAP	7415	111850	553230
Den Helder	1/12/2012	4:40	-77	NAP	7415	111850	553230
Den Helder	1/12/2012	4:50	-63	NAP	7415	111850	553230
Den Helder	1/12/2012	5:00	-48	NAP	7415	111850	553230
Den Helder	1/12/2012	5:10	-30	NAP	7415	111850	553230
Den Helder	1/12/2012	5:20	-13	NAP	7415	111850	553230
Den Helder	1/12/2012	5:30	3	NAP	7415	111850	553230
Den Helder	1/12/2012	5:40	16	NAP	7415	111850	553230
Den Helder	1/12/2012	5:50	29	NAP	7415	111850	553230
Den Helder	1/12/2012	6:00	38	NAP	7415	111850	553230
Den Helder	1/12/2012	6:10	41	NAP	7415	111850	553230
Den Helder	1/12/2012	6:20	42	NAP	7415	111850	553230
Den Helder	1/12/2012	6:30	42	NAP	7415	111850	553230
Den Helder	1/12/2012	6:40	42	NAP	7415	111850	553230
Den Helder	1/12/2012	6:50	41	NAP	7415	111850	553230
Den Helder	1/12/2012	7:00	40	NAP	7415	111850	553230
Den Helder	1/12/2012	7:10	41	NAP	7415	111850	553230
Den Helder	1/12/2012	7:20	39	NAP	7415	111850	553230
Den Helder	1/12/2012	7:30	39	NAP	7415	111850	553230
Den Helder	1/12/2012	7:40	39	NAP	7415	111850	553230
Den Helder	1/12/2012	7:50	38	NAP	7415	111850	553230
Den Helder	1/12/2012	8:00	38	NAP	7415	111850	553230
Den Helder	1/12/2012	8:10	39	NAP	7415	111850	553230
Den Helder	1/12/2012	8:20	40	NAP	7415	111850	553230
Den Helder	1/12/2012	8:30	40	NAP	7415	111850	553230
Den Helder	1/12/2012	8:40	42	NAP	7415	111850	553230
Den Helder	1/12/2012	8:50	43	NAP	7415	111850	553230
Den Helder	1/12/2012	9:00	45	NAP	7415	111850	553230
Den Helder	1/12/2012	9:10	46	NAP	7415	111850	553230
Den Helder	1/12/2012	9:20	46	NAP	7415	111850	553230
Den Helder	1/12/2012	9:30	46	NAP	7415	111850	553230
Den Helder	1/12/2012	9:40	47	NAP	7415	111850	553230
Den Helder	1/12/2012	9:50	49	NAP	7415	111850	553230
Den Helder	1/12/2012	10:00	48	NAP	7415	111850	553230
Den Helder	1/12/2012	10:10	48	NAP	7415	111850	553230
Den Helder	1/12/2012	10:20	49	NAP	7415	111850	553230
Den Helder	1/12/2012	10:30	48	NAP	7415	111850	553230
Den Helder	1/12/2012	10:40	48	NAP	7415	111850	553230
Den Helder	1/12/2012	10:50	48	NAP	7415	111850	553230
Den Helder	1/12/2012	11:00	46	NAP	7415	111850	553230
Den Helder	1/12/2012	11:10	43	NAP	7415	111850	553230
Den Helder	1/12/2012	11:20	40	NAP	7415	111850	553230
Den Helder	1/12/2012	11:30	38	NAP	7415	111850	553230
Den Helder	1/12/2012	11:40	33	NAP	7415	111850	553230
Den Helder	1/12/2012	11:50	30	NAP	7415	111850	553230
Den Helder	1/12/2012	12:00	25	NAP	7415	111850	553230
Den Helder	1/12/2012	12:10	22	NAP	7415	111850	553230
Den Helder	1/12/2012	12:20	19	NAP	7415	111850	553230
Den Helder	1/12/2012	12:30	15	NAP	7415	111850	553230
Den Helder	1/12/2012	12:40	12	NAP	7415	111850	553230
Den Helder	1/12/2012	12:50	7	NAP	7415	111850	553230
Den Helder	1/12/2012	13:00	2	NAP	7415	111850	553230
Den Helder	1/12/2012	13:10	-2	NAP	7415	111850	553230
Den Helder	1/12/2012	13:20	-5	NAP	7415	111850	553230
Den Helder	1/12/2012	13:30	-9	NAP	7415	111850	553230
Den Helder	1/12/2012	13:40	-14	NAP	7415	111850	553230
Den Helder	1/12/2012	13:50	-15	NAP	7415	111850	553230
Den Helder	1/12/2012	14:00	-16	NAP	7415	111850	553230
Den Helder	1/12/2012	14:10	-23	NAP	7415	111850	553230
Den Helder	1/12/2012	14:20	-27	NAP	7415	111850	553230
Den Helder	1/12/2012	14:30	-28	NAP	7415	111850	553230
Den Helder	1/12/2012	14:40	-36	NAP	7415	111850	553230
Den Helder	1/12/2012	14:50	-40	NAP	7415	111850	553230
Den Helder	1/12/2012	15:00	-43	NAP	7415	111850	553230
Den Helder	1/12/2012	15:10	-46	NAP	7415	111850	553230
Den Helder	1/12/2012	15:20	-50	NAP	7415	111850	553230
Den Helder	1/12/2012	15:30	-50	NAP	7415	111850	553230
Den Helder	1/12/2012	15:40	-52	NAP	7415	111850	553230
Den Helder	1/12/2012	15:50	-53	NAP	7415	111850	553230
Den Helder	1/12/2012	16:00	-50	NAP	7415	111850	553230
Den Helder	1/12/2012	16:10	-48	NAP	7415	111850	553230
Den Helder	1/12/2012	16:20	-45	NAP	7415	111850	553230
Den Helder	1/12/2012	16:30	-38	NAP	7415	111850	553230
Den Helder	1/12/2012	16:40	-25	NAP	7415	111850	553230
Den Helder	1/12/2012	16:50	-11	NAP	7415	111850	553230
Den Helder	1/12/2012	17:00	2	NAP	7415	111850	553230
Den Helder	1/12/2012	17:10	17	NAP	7415	111850	553230
Den Helder	1/12/2012	17:20	35	NAP	7415	111850	553230
Den Helder	1/12/2012	17:30	54	NAP	7415	111850	553230
Den Helder	1/12/2012	17:40	69	NAP	7415	111850	553230
Den Helder	1/12/2012	17:50	84	NAP	7415	111850	553230
Den Helder	1/12/2012	18:00	95	NAP	7415	111850	553230
Den Helder	1/12/2012	18:10	105	NAP	7415	111850	553230
Den Helder	1/12/2012	18:20	112	NAP	7415	111850	553230
Den Helder	1/12/2012	18:30	116	NAP	7415	111850	553230
Den Helder	1/12/2012	18:40	113	NAP	7415	111850	553230
Den Helder	1/12/2012	18:50	115	NAP	7415	111850	553230
Den Helder	1/12/2012	19:00	118	NAP	7415	111850	553230
Den Helder	1/12/2012	19:10	118	NAP	7415	111850	553230
Den Helder	1/12/2012	19:20	121	NAP	7415	111850	553230
Den Helder	1/12/2012	19:30	126	NAP	7415	111850	553230
Den Helder	1/12/2012	19:40	132	NAP	7415	111850	553230
Den Helder	1/12/2012	19:50	133	NAP	7415	111850	553230
Den Helder	1/12/2012	20:00	137	NAP	7415	111850	553230
Den Helder	1/12/2012	20:10	142	NAP	7415	111850	553230
Den Helder	1/12/2012	20:20	146	NAP	7415	111850	553230
Den Helder	1/12/2012	20:30	149	NAP	7415	111850	553230
Den Helder	1/12/2012	20:40	152	NAP	7415	111850	553230
Den Helder	1/12/2012	20:50	155	NAP	7415	111850	553230
Den Helder	1/12/2012	21:00	156	NAP	7415	111850	553230
Den Helder	1/12/2012	21:10	158	NAP	7415	111850	553230
Den Helder	1/12/2012	21:20	159	NAP	7415	111850	553230
Den Helder	1/12/2012	21:30	158	NAP	7415	111850	553230
Den Helder	1/12/2012	21:40	159	NAP	7415	111850	553230
Den Helder	1/12/2012	21:50	161	NAP	7415	111850	553230
Den Helder	1/12/2012	22:00	162	NAP	7415	111850	553230
Den Helder	1/12/2012	22:10	161	NAP	7415	111850	553230
Den Helder	1/12/2012	22:20	157	NAP	7415	111850	553230
Den Helder	1/12/2012	22:30	153	NAP	7415	111850	553230
Den Helder	1/12/2012	22:40	150	NAP	7415	111850	553230
Den Helder	1/12/2012	22:50	145	NAP	7415	111850	553230
Den Helder	1/12/2012	23:00	138	NAP	7415	111850	553230
Den Helder	1/12/2012	23:10	132	NAP	7415	111850	553230
Den Helder	1/12/2012	23:20	125	NAP	7415	111850	553230
Den Helder	1/12/2012	23:30	118	NAP	7415	111850	553230
Den Helder	1/12/2012	23:40	110	NAP	7415	111850	553230
Den Helder	1/12/2012	23:50	102	NAP	7415	111850	553230
Den Helder	1/13/2012	0:00	96	NAP	7415	111850	553230
Den Helder	1/13/2012	0:10	84	NAP	7415	111850	553230
Den Helder	1/13/2012	0:20	77	NAP	7415	111850	553230
Den Helder	1/13/2012	0:30	70	NAP	7415	111850	553230
Den Helder	1/13/2012	0:40	66	NAP	7415	111850	553230
Den Helder	1/13/2012	0:50	55	NAP	7415	111850	553230
Den Helder	1/13/2012	1:00	46	NAP	7415	111850	553230
Den Helder	1/13/2012	1:10	39	NAP	7415	111850	553230
Den Helder	1/13/2012	1:20	34	NAP	7415	111850	553230
Den Helder	1/13/2012	1:30	30	NAP	7415	111850	553230
Den Helder	1/13/2012	1:40	24	NAP	7415	111850	553230
Den Helder	1/13/2012	1:50	21	NAP	7415	111850	553230
Den Helder	1/13/2012	2:00	13	NAP	7415	111850	553230
Den Helder	1/13/2012	2:10	10	NAP	7415	111850	553230
Den Helder	1/13/2012	2:20	8	NAP	7415	111850	553230
Den Helder	1/13/2012	2:30	5	NAP	7415	111850	553230
Den Helder	1/13/2012	2:40	4	NAP	7415	111850	553230
Den Helder	1/13/2012	2:50	0	NAP	7415	111850	553230
Den Helder	1/13/2012	3:00	-4	NAP	7415	111850	553230
Den Helder	1/13/2012	3:10	-10	NAP	7415	111850	553230
Den Helder	1/13/2012	3:20	-14	NAP	7415	111850	553230
Den Helder	1/13/2012	3:30	-20	NAP	7415	111850	553230
Den Helder	1/13/2012	3:40	-23	NAP	7415	111850	553230
Den Helder	1/13/2012	3:50	-27	NAP	7415	111850	553230
Den Helder	1/13/2012	4:00	-29	NAP	7415	111850	553230
Den Helder	1/13/2012	4:10	-32	NAP	7415	111850	553230
Den Helder	1/13/2012	4:20	-38	NAP	7415	111850	553230
Den Helder	1/13/2012	4:30	-39	NAP	7415	111850	553230
Den Helder	1/13/2012	4:40	-36	NAP	7415	111850	553230
Den Helder	1/13/2012	4:50	-37	NAP	7415	111850	553230
Den Helder	1/13/2012	5:00	-35	NAP	7415	111850	553230
Den Helder	1/13/2012	5:10	-34	NAP	7415	111850	553230
Den Helder	1/13/2012	5:20	-26	NAP	7415	111850	553230
Den Helder	1/13/2012	5:30	-14	NAP	7415	111850	553230
Den Helder	1/13/2012	5:40	0	NAP	7415	111850	553230
Den Helder	1/13/2012	5:50	16	NAP	7415	111850	553230
Den Helder	1/13/2012	6:00	30	NAP	7415	111850	553230
Den Helder	1/13/2012	6:10	45	NAP	7415	111850	553230
Den Helder	1/13/2012	6:20	61	NAP	7415	111850	553230
Den Helder	1/13/2012	6:30	77	NAP	7415	111850	553230
Den Helder	1/13/2012	6:40	88	NAP	7415	111850	553230
Den Helder	1/13/2012	6:50	93	NAP	7415	111850	553230
Den Helder	1/13/2012	7:00	94	NAP	7415	111850	553230
Den Helder	1/13/2012	7:10	97	NAP	7415	111850	553230
Den Helder	1/13/2012	7:20	94	NAP	7415	111850	553230
Den Helder	1/13/2012	7:30	93	NAP	7415	111850	553230
Den Helder	1/13/2012	7:40	91	NAP	7415	111850	553230
Den Helder	1/13/2012	7:50	93	NAP	7415	111850	553230
Den Helder	1/13/2012	8:00	95	NAP	7415	111850	553230
Den Helder	1/13/2012	8:10	94	NAP	7415	111850	553230
Den Helder	1/13/2012	8:20	90	NAP	7415	111850	553230
Den Helder	1/13/2012	8:30	93	NAP	7415	111850	553230
Den Helder	1/13/2012	8:40	93	NAP	7415	111850	553230
Den Helder	1/13/2012	8:50	90	NAP	7415	111850	553230
Den Helder	1/13/2012	9:00	92	NAP	7415	111850	553230
Den Helder	1/13/2012	9:10	91	NAP	7415	111850	553230
Den Helder	1/13/2012	9:20	94	NAP	7415	111850	553230
Den Helder	1/13/2012	9:30	90	NAP	7415	111850	553230
Den Helder	1/13/2012	9:40	88	NAP	7415	111850	553230
Den Helder	1/13/2012	9:50	88	NAP	7415	111850	553230
Den Helder	1/13/2012	10:00	86	NAP	7415	111850	553230
Den Helder	1/13/2012	10:10	86	NAP	7415	111850	553230
Den Helder	1/13/2012	10:20	86	NAP	7415	111850	553230
Den Helder	1/13/2012	10:30	87	NAP	7415	111850	553230
Den Helder	1/13/2012	10:40	81	NAP	7415	111850	553230
Den Helder	1/13/2012	10:50	81	NAP	7415	111850	553230
Den Helder	1/13/2012	11:00	77	NAP	7415	111850	553230
Den Helder	1/13/2012	11:10	81	NAP	7415	111850	553230
Den Helder	1/13/2012	11:20	72	NAP	7415	111850	553230
Den Helder	1/13/2012	11:30	68	NAP	7415	111850	553230
Den Helder	1/13/2012	11:40	65	NAP	7415	111850	553230
Den Helder	1/13/2012	11:50	62	NAP	7415	111850	553230
Den Helder	1/13/2012	12:00	57	NAP	7415	111850	553230
Den Helder	1/13/2012	12:10	48	NAP	7415	111850	553230
Den Helder	1/13/2012	12:20	37	NAP	7415	111850	553230
Den Helder	1/13/2012	12:30	29	NAP	7415	111850	553230
Den Helder	1/13/2012	12:40	21	NAP	7415	111850	553230
Den Helder	1/13/2012	12:50	14	NAP	7415	111850	553230
Den Helder	1/13/2012	13:00	5	NAP	7415	111850	553230
Den Helder	1/13/2012	13:10	0	NAP	7415	111850	553230
Den Helder	1/13/2012	13:20	-7	NAP	7415	111850	553230
Den Helder	1/13/2012	13:30	-12	NAP	7415	111850	553230
Den Helder	1/13/2012	13:40	-19	NAP	7415	111850	553230
Den Helder	1/13/2012	13:50	-25	NAP	7415	111850	553230
Den Helder	1/13/2012	14:00	-31	NAP	7415	111850	553230
Den Helder	1/13/2012	14:10	-34	NAP	7415	111850	553230
Den Helder	1/13/2012	14:20	-39	NAP	7415	111850	553230
Den Helder	1/13/2012	14:30	-41	NAP	7415	111850	553230
Den Helder	1/13/2012	14:40	-44	NAP	7415	111850	553230
Den Helder	1/13/2012	14:50	-47	NAP	7415	111850	553230
Den Helder	1/13/2012	15:00	-48	NAP	7415	111850	553230
Den Helder	1/13/2012	15:10	-50	NAP	7415	111850	553230
Den Helder	1/13/2012	15:20	-49	NAP	7415	111850	553230
Den Helder	1/13/2012	15:30	-52	NAP	7415	111850	553230
Den Helder	1/13/2012	15:40	-57	NAP	7415	111850	553230
Den Helder	1/13/2012	15:50	-61	NAP	7415	111850	553230
Den Helder	1/13/2012	16:00	-62	NAP	7415	111850	553230
Den Helder	1/13/2012	16:10	-65	NAP	7415	111850	553230
Den Helder	1/13/2012	16:20	-69	NAP	7415	111850	553230
Den Helder	1/13/2012	16:30	-70	NAP	7415	111850	553230
Den Helder	1/13/2012	16:40	-70	NAP	7415	111850	553230
Den Helder	1/13/2012	16:50	-69	NAP	7415	111850	553230
Den Helder	1/13/2012	17:00	-70	NAP	7415	111850	553230
Den Helder	1/13/2012	17:10	-69	NAP	7415	111850	553230
Den Helder	1/13/2012	17:20	-65	NAP	7415	111850	553230
Den Helder	1/13/2012	17:30	-58	NAP	7415	111850	553230
Den Helder	1/13/2012	17:40	-48	NAP	7415	111850	553230
Den Helder	1/13/2012	17:50	-35	NAP	7415	111850	553230
Den Helder	1/13/2012	18:00	-18	NAP	7415	111850	553230
Den Helder	1/13/2012	18:10	-3	NAP	7415	111850	553230
Den Helder	1/13/2012	18:20	15	NAP	7415	111850	553230
Den Helder	1/13/2012	18:30	30	NAP	7415	111850	553230
Den Helder	1/13/2012	18:40	47	NAP	7415	111850	553230
Den Helder	1/13/2012	18:50	61	NAP	7415	111850	553230
Den Helder	1/13/2012	19:00	70	NAP	7415	111850	553230
Den Helder	1/13/2012	19:10	77	NAP	7415	111850	553230
Den Helder	1/13/2012	19:20	81	NAP	7415	111850	553230
Den Helder	1/13/2012	19:30	84	NAP	7415	111850	553230
Den Helder	1/13/2012	19:40	84	NAP	7415	111850	553230
Den Helder	1/13/2012	19:50	83	NAP	7415	111850	553230
Den Helder	1/13/2012	20:00	84	NAP	7415	111850	553230
Den Helder	1/13/2012	20:10	84	NAP	7415	111850	553230
Den Helder	1/13/2012	20:20	82	NAP	7415	111850	553230
Den Helder	1/13/2012	20:30	81	NAP	7415	111850	553230
Den Helder	1/13/2012	20:40	81	NAP	7415	111850	553230
Den Helder	1/13/2012	20:50	81	NAP	7415	111850	553230
Den Helder	1/13/2012	21:00	81	NAP	7415	111850	553230
Den Helder	1/13/2012	21:10	82	NAP	7415	111850	553230
Den Helder	1/13/2012	21:20	83	NAP	7415	111850	553230
Den Helder	1/13/2012	21:30	84	NAP	7415	111850	553230
Den Helder	1/13/2012	21:40	82	NAP	7415	111850	553230
Den Helder	1/13/2012	21:50	83	NAP	7415	111850	553230
Den Helder	1/13/2012	22:00	82	NAP	7415	111850	553230
Den Helder	1/13/2012	22:10	82	NAP	7415	111850	553230
Den Helder	1/13/2012	22:20	80	NAP	7415	111850	553230
Den Helder	1/13/2012	22:30	78	NAP	7415	111850	553230
Den Helder	1/13/2012	22:40	77	NAP	7415	111850	553230
Den Helder	1/13/2012	22:50	76	NAP	7415	111850	553230
Den Helder	1/13/2012	23:00	73	NAP	7415	111850	553230
Den Helder	1/13/2012	23:10	69	NAP	7415	111850	553230
Den Helder	1/13/2012	23:20	64	NAP	7415	111850	553230
Den Helder	1/13/2012	23:30	61	NAP	7415	111850	553230
Den Helder	1/13/2012	23:40	57	NAP	7415	111850	553230
Den Helder	1/13/2012	23:50	54	NAP	7415	111850	553230
Den Helder	1/14/2012	0:00	46	NAP	7415	111850	553230
Den Helder	1/14/2012	0:10	40	NAP	7415	111850	553230
Den Helder	1/14/2012	0:20	33	NAP	7415	111850	553230
Den Helder	1/14/2012	0:30	27	NAP	7415	111850	553230
Den Helder	1/14/2012	0:40	18	NAP	7415	111850	553230
Den Helder	1/14/2012	0:50	8	NAP	7415	111850	553230
Den Helder	1/14/2012	1:00	-1	NAP	7415	111850	553230
Den Helder	1/14/2012	1:10	-10	NAP	7415	111850	553230
Den Helder	1/14/2012	1:20	-17	NAP	7415	111850	553230
Den Helder	1/14/2012	1:30	-24	NAP	7415	111850	553230
Den Helder	1/14/2012	1:40	-30	NAP	7415	111850	553230
Den Helder	1/14/2012	1:50	-37	NAP	7415	111850	553230
Den Helder	1/14/2012	2:00	-44	NAP	7415	111850	553230
Den Helder	1/14/2012	2:10	-49	NAP	7415	111850	553230
Den Helder	1/14/2012	2:20	-55	NAP	7415	111850	553230
Den Helder	1/14/2012	2:30	-60	NAP	7415	111850	553230
Den Helder	1/14/2012	2:40	-64	NAP	7415	111850	553230
Den Helder	1/14/2012	2:50	-67	NAP	7415	111850	553230
Den Helder	1/14/2012	3:00	-71	NAP	7415	111850	553230
Den Helder	1/14/2012	3:10	-74	NAP	7415	111850	553230
Den Helder	1/14/2012	3:20	-77	NAP	7415	111850	553230
Den Helder	1/14/2012	3:30	-80	NAP	7415	111850	553230
Den Helder	1/14/2012	3:40	-81	NAP	7415	111850	553230
Den Helder	1/14/2012	3:50	-84	NAP	7415	111850	553230
Den Helder	1/14/2012	4:00	-88	NAP	7415	111850	553230
Den Helder	1/14/2012	4:10	-90	NAP	7415	111850	553230
Den Helder	1/14/2012	4:20	-93	NAP	7415	111850	553230
Den Helder	1/14/2012	4:30	-95	NAP	7415	111850	553230
Den Helder	1/14/2012	4:40	-98	NAP	7415	111850	553230
Den Helder	1/14/2012	4:50	-100	NAP	7415	111850	553230
Den Helder	1/14/2012	5:00	-103	NAP	7415	111850	553230
Den Helder	1/14/2012	5:10	-104	NAP	7415	111850	553230
Den Helder	1/14/2012	5:20	-104	NAP	7415	111850	553230
Den Helder	1/14/2012	5:30	-103	NAP	7415	111850	553230
Den Helder	1/14/2012	5:40	-99	NAP	7415	111850	553230
Den Helder	1/14/2012	5:50	-95	NAP	7415	111850	553230
Den Helder	1/14/2012	6:00	-88	NAP	7415	111850	553230
Den Helder	1/14/2012	6:10	-79	NAP	7415	111850	553230
Den Helder	1/14/2012	6:20	-67	NAP	7415	111850	553230
Den Helder	1/14/2012	6:30	-52	NAP	7415	111850	553230
Den Helder	1/14/2012	6:40	-35	NAP	7415	111850	553230
Den Helder	1/14/2012	6:50	-19	NAP	7415	111850	553230
Den Helder	1/14/2012	7:00	-5	NAP	7415	111850	553230
Den Helder	1/14/2012	7:10	8	NAP	7415	111850	553230
Den Helder	1/14/2012	7:20	19	NAP	7415	111850	553230
Den Helder	1/14/2012	7:30	27	NAP	7415	111850	553230
Den Helder	1/14/2012	7:40	31	NAP	7415	111850	553230
Den Helder	1/14/2012	7:50	34	NAP	7415	111850	553230
Den Helder	1/14/2012	8:00	34	NAP	7415	111850	553230
Den Helder	1/14/2012	8:10	34	NAP	7415	111850	553230
Den Helder	1/14/2012	8:20	33	NAP	7415	111850	553230
Den Helder	1/14/2012	8:30	31	NAP	7415	111850	553230
Den Helder	1/14/2012	8:40	30	NAP	7415	111850	553230
Den Helder	1/14/2012	8:50	28	NAP	7415	111850	553230
Den Helder	1/14/2012	9:00	27	NAP	7415	111850	553230
Den Helder	1/14/2012	9:10	26	NAP	7415	111850	553230
Den Helder	1/14/2012	9:20	26	NAP	7415	111850	553230
Den Helder	1/14/2012	9:30	26	NAP	7415	111850	553230
Den Helder	1/14/2012	9:40	25	NAP	7415	111850	553230
Den Helder	1/14/2012	9:50	25	NAP	7415	111850	553230
Den Helder	1/14/2012	10:00	25	NAP	7415	111850	553230
Den Helder	1/14/2012	10:10	25	NAP	7415	111850	553230
Den Helder	1/14/2012	10:20	24	NAP	7415	111850	553230
Den Helder	1/14/2012	10:30	24	NAP	7415	111850	553230
Den Helder	1/14/2012	10:40	22	NAP	7415	111850	553230
Den Helder	1/14/2012	10:50	19	NAP	7415	111850	553230
Den Helder	1/14/2012	11:00	17	NAP	7415	111850	553230
Den Helder	1/14/2012	11:10	14	NAP	7415	111850	553230
Den Helder	1/14/2012	11:20	12	NAP	7415	111850	553230
Den Helder	1/14/2012	11:30	11	NAP	7415	111850	553230
Den Helder	1/14/2012	11:40	9	NAP	7415	111850	553230
Den Helder	1/14/2012	11:50	8	NAP	7415	111850	553230
Den Helder	1/14/2012	12:00	6	NAP	7415	111850	553230
Den Helder	1/14/2012	12:10	4	NAP	7415	111850	553230
Den Helder	1/14/2012	12:20	1	NAP	7415	111850	553230
Den Helder	1/14/2012	12:30	-3	NAP	7415	111850	553230
Den Helder	1/14/2012	12:40	-8	NAP	7415	111850	553230
Den Helder	1/14/2012	12:50	-13	NAP	7415	111850	553230
Den Helder	1/14/2012	13:00	-19	NAP	7415	111850	553230
Den Helder	1/14/2012	13:10	-25	NAP	7415	111850	553230
Den Helder	1/14/2012	13:20	-31	NAP	7415	111850	553230
Den Helder	1/14/2012	13:30	-39	NAP	7415	111850	553230
Den Helder	1/14/2012	13:40	-47	NAP	7415	111850	553230
Den Helder	1/14/2012	13:50	-55	NAP	7415	111850	553230
Den Helder	1/14/2012	14:00	-63	NAP	7415	111850	553230
Den Helder	1/14/2012	14:10	-70	NAP	7415	111850	553230
Den Helder	1/14/2012	14:20	-77	NAP	7415	111850	553230
Den Helder	1/14/2012	14:30	-83	NAP	7415	111850	553230
Den Helder	1/14/2012	14:40	-88	NAP	7415	111850	553230
Den Helder	1/14/2012	14:50	-92	NAP	7415	111850	553230
Den Helder	1/14/2012	15:00	-96	NAP	7415	111850	553230
Den Helder	1/14/2012	15:10	-100	NAP	7415	111850	553230
Den Helder	1/14/2012	15:20	-104	NAP	7415	111850	553230
Den Helder	1/14/2012	15:30	-107	NAP	7415	111850	553230
Den Helder	1/14/2012	15:40	-109	NAP	7415	111850	553230
Den Helder	1/14/2012	15:50	-111	NAP	7415	111850	553230
Den Helder	1/14/2012	16:00	-113	NAP	7415	111850	553230
Den Helder	1/14/2012	16:10	-114	NAP	7415	111850	553230
Den Helder	1/14/2012	16:20	-114	NAP	7415	111850	553230
Den Helder	1/14/2012	16:30	-115	NAP	7415	111850	553230
Den Helder	1/14/2012	16:40	-115	NAP	7415	111850	553230
Den Helder	1/14/2012	16:50	-115	NAP	7415	111850	553230
Den Helder	1/14/2012	17:00	-116	NAP	7415	111850	553230
Den Helder	1/14/2012	17:10	-115	NAP	7415	111850	553230
Den Helder	1/14/2012	17:20	-114	NAP	7415	111850	553230
Den Helder	1/14/2012	17:30	-112	NAP	7415	111850	553230
Den Helder	1/14/2012	17:40	-109	NAP	7415	111850	553230
Den Helder	1/14/2012	17:50	-105	NAP	7415	111850	553230
Den Helder	1/14/2012	18:00	-98	NAP	7415	111850	553230
Den Helder	1/14/2012	18:10	-88	NAP	7415	111850	553230
Den Helder	1/14/2012	18:20	-74	NAP	7415	111850	553230
Den Helder	1/14/2012	18:30	-58	NAP	7415	111850	553230
Den Helder	1/14/2012	18:40	-41	NAP	7415	111850	553230
Den Helder	1/14/2012	18:50	-24	NAP	7415	111850	553230
Den Helder	1/14/2012	19:00	-9	NAP	7415	111850	553230
Den Helder	1/14/2012	19:10	7	NAP	7415	111850	553230
Den Helder	1/14/2012	19:20	20	NAP	7415	111850	553230
Den Helder	1/14/2012	19:30	30	NAP	7415	111850	553230
Den Helder	1/14/2012	19:40	38	NAP	7415	111850	553230
Den Helder	1/14/2012	19:50	43	NAP	7415	111850	553230
Den Helder	1/14/2012	20:00	44	NAP	7415	111850	553230
Den Helder	1/14/2012	20:10	46	NAP	7415	111850	553230
Den Helder	1/14/2012	20:20	48	NAP	7415	111850	553230
Den Helder	1/14/2012	20:30	49	NAP	7415	111850	553230
Den Helder	1/14/2012	20:40	48	NAP	7415	111850	553230
Den Helder	1/14/2012	20:50	50	NAP	7415	111850	553230
Den Helder	1/14/2012	21:00	51	NAP	7415	111850	553230
[truncated: 23,863 more rows]
